# Supplementary material for: Integrative proteomic and gene expression analysis identify potential biomarkers for adjuvant trastuzumab resistance: analysis from the Fin-her phase III randomized trial
Source: Oncotarget. 2015 Sep 3;6(30):30306–16. doi: 10.18632/oncotarget.5080 (PMC4745800; doi:10.18632/oncotarget.5080)
Supplement: Supplementary file 2 [file oncotarget-06-30306-s002.xls]

## Sheet: Sheet1
Supplementary table 2: list of the validated RPPA based signatures
Metagene name	Gene name	coef
GATA3	ANXA9	1
GATA3	ESR1	1
GATA3	CLSTN2	1
GATA3	PROM1	-1
GATA3	CPB1	1
GATA3	CXCL1	-1
GATA3	TCTN1	1
GATA3	TLE3	1
GATA3	THSD4	1
GATA3	ACADSB	1
GATA3	C6orf97	1
GATA3	C5orf30	1
GATA3	ZNF703	1
GATA3	RERG	1
GATA3	PSAT1	-1
GATA3	ZNF695	-1
GATA3	IGFALS	1
GATA3	AGR3	1
GATA3	S100A8	-1
GATA3	ACE2	-1
GATA3	TRPV6	-1
GATA3	DBNDD2	1
GATA3	CCND1	1
GATA3	ABAT	1
GATA3	GATA3	1
GATA3	OPN3	-1
GATA3	TGFB2	-1
GATA3	TRIM29	-1
GATA3	FNBP1	-1
GATA3	TMEM123	-1
GATA3	LPIN1	-1
GATA3	GREB1	1
GATA3	PLAGL1	-1
GATA3	EVL	1
GATA3	EDN1	-1
GATA3	RNF217	-1
GATA3	GP2	1
GATA3	VSTM2L	-1
GATA3	TBC1D9	1
GATA3	PRKAA1	-1
GATA3	SLC24A1	1
GATA3	GRAMD2	-1
GATA3	SCPEP1	-1
GATA3	ZNF516	1
GATA3	RCAN1	-1
GATA3	PRICKLE1	-1
GATA3	DNALI1	1
GATA3	MPZL2	-1
GATA3	BCL11A	-1
GATA3	PCP2	1
GATA3	C16orf57	-1
GATA3	TMPRSS6	1
GATA3	IL6ST	1
GATA3	TNFRSF21	-1
GATA3	NR2E3	1
GATA3	BBOX1	-1
GATA3	CHCHD5	1
GATA3	CATSPER3	1
GATA3	BCOR	1
GATA3	FSIP1	1
GATA3	DACH1	1
GATA3	PLEKHG1	-1
GATA3	C12orf10	1
GATA3	SPNS2	-1
GATA3	GLYATL2	-1
GATA3	S100A9	-1
GATA3	BCL2	1
GATA3	FAM128A	1
GATA3	SENP1	1
GATA3	LRRC49	1
GATA3	C10orf32	1
GATA3	C1orf121	-1
GATA3	SPTBN2	-1
GATA3	ZNF689	1
GATA3	MID1	-1
GATA3	CA12	1
GATA3	MSL3L1	-1
GATA3	RASAL1	-1
GATA3	ANKRA2	1
GATA3	GSTP1	-1
GATA3	FAM128B	1
GATA3	ATP11B	-1
GATA3	PLD1	-1
GATA3	BECN1	1
GATA3	B3GNT5	-1
GATA3	FLJ10081	1
GATA3	TIGD6	1
GATA3	MFSD5	1
GATA3	CCDC74B	1
GATA3	NEDD4L	1
GATA3	CXADR	-1
GATA3	B3GNT3	-1
GATA3	CEBPB	-1
GATA3	GMDS	-1
GATA3	FMO5	1
GATA3	UQCRH	-1
GATA3	ADM	-1
GATA3	RNF145	-1
GATA3	CX3CL1	-1
GATA3	LRRC46	1
GATA3	FMNL2	-1
GATA3	ERBB3	1
GATA3	SLC43A3	-1
GATA3	ITM2C	-1
GATA3	WNT6	-1
GATA3	ADORA2B	-1
GATA3	TLE1	-1
GATA3	RASD2	-1
GATA3	C10orf10	-1
GATA3	CCDC82	-1
GATA3	GLI3	1
GATA3	YBX1	-1
GATA3	KALRN	-1
GATA3	GFRA1	1
GATA3	ZNF799	1
GATA3	TMSB10	-1
GATA3	OCEL1	1
GATA3	AGTPBP1	-1
GATA3	FAT	-1
GATA3	SLC25A33	-1
GATA3	RIPK4	-1
GATA3	FAM49A	-1
GATA3	KIAA0141	1
GATA3	BTF3	1
GATA3	C2orf54	-1
GATA3	ASRGL1	-1
GATA3	ABCC8	1
GATA3	MSH3	1
GATA3	ACOT9	-1
GATA3	STAC2	-1
GATA3	CAMLG	1
GATA3	LCOR	1
GATA3	MALL	-1
GATA3	UTP11L	-1
GATA3	LRRC37A3	1
GATA3	PCSK6	1
GATA3	DDX26B	-1
GATA3	C6orf211	1
GATA3	NAT1	1
GATA3	NFIB	-1
GATA3	NMNAT3	1
GATA3	PHF15	1
GATA3	MED15	-1
GATA3	ID4	-1
GATA3	ARSG	1
GATA3	TMC4	1
GATA3	BCAT2	1
GATA3	CDH3	-1
GATA3	EMILIN2	-1
GATA3	ZNF609	1
GATA3	IKZF5	1
GATA3	INHBB	-1
GATA3	GAMT	1
GATA3	DDC	-1
GATA3	RDX	-1
GATA3	SFXN2	1
GATA3	PADI2	-1
GATA3	NEU1	1
GATA3	RMND1	1
GATA3	TMEM38A	-1
GATA3	CMYA5	1
GATA3	C15orf52	-1
GATA3	NUDT16P	1
GATA3	CXXC5	1
GATA3	NARG2	1
GATA3	KIAA0528	1
GATA3	AFF3	1
GATA3	RARRES1	-1
GATA3	GCNT2	-1
GATA3	CP	-1
GATA3	SLC25A35	1
GATA3	PARD6B	1
GATA3	TMEM58	1
GATA3	RDH10	-1
GATA3	hCG_25371	-1
GATA3	PBX4	-1
GATA3	DSC2	-1
GATA3	MICAL3	-1
GATA3	C1orf34	1
GATA3	SKP2	-1
GATA3	CD82	-1
GATA3	PLA2G10	1
GATA3	INPP4B	1
GATA3	PPP1R14C	-1
GATA3	CDK6	-1
GATA3	WNT3	1
GATA3	PRKAB1	1
GATA3	CDC20	-1
GATA3	MDP-1	1
GATA3	BMI1	1
GATA3	FNDC3B	-1
GATA3	DOK5	-1
GATA3	LASS6	1
GATA3	SLC6A16	-1
GATA3	FBP1	1
GATA3	PH-4	1
GATA3	ST6GAL1	-1
GATA3	C11orf49	1
GATA3	BRD8	1
GATA3	HIP1	1
GATA3	ATP13A4	-1
GATA3	LAMB3	-1
GATA3	C3orf18	1
GATA3	RNF24	-1
GATA3	EXT1	-1
GATA3	SLC16A6	1
GATA3	TLR9	-1
GATA3	MYO10	-1
GATA3	EXOC6	1
GATA3	PDE6B	1
GATA3	NEUROD2	-1
GATA3	CHD1	1
GATA3	ARHGEF1	-1
GATA3	LSDP5	1
GATA3	ANKS1B	1
GATA3	PSMB2	-1
GATA3	LRRC56	1
GATA3	C11orf75	-1
GATA3	ZNF443	1
GATA3	ERBB4	1
GATA3	REL	1
GATA3	BTRC	1
GATA3	C1orf128	-1
GATA3	JMJD2B	1
GATA3	DUSP22	-1
GATA3	ARID2	1
GATA3	COL4A4	-1
GATA3	CTSL2	-1
GATA3	COTL1	-1
GATA3	CNNM3	1
GATA3	FADS2	-1
GATA3	SYNJ2	1
GATA3	ASS1	-1
GATA3	SNRPD3	-1
GATA3	MED13L	1
GATA3	POLN	1
GATA3	FREQ	-1
GATA3	ST14	-1
GATA3	PLEKHH3	1
GATA3	C1orf108	-1
GATA3	SMC1B	-1
GATA3	CCNG2	1
GATA3	RIPK5	1
GATA3	UBE3B	1
GATA3	KRT37	1
GATA3	DCTN4	1
GATA3	OBFC2A	-1
GATA3	TMSL8	-1
GATA3	ZCCHC8	1
GATA3	COG2	1
GATA3	CCNE1	-1
GATA3	HSH2D	1
GATA3	ARMC7	1
GATA3	DUSP16	1
GATA3	DHCR7	-1
GATA3	RG9MTD2	1
GATA3	SIN3A	1
GATA3	CST3	1
GATA3	YPEL2	1
GATA3	KIAA0746	-1
GATA3	TTC7A	-1
GATA3	HRASLS	-1
GATA3	PLCE1	-1
GATA3	FAM134B	1
GATA3	C14orf131	1
GATA3	KIF12	1
GATA3	PIGB	1
GATA3	SSH3	1
GATA3	LOC130576	1
GATA3	ZNF564	1
GATA3	KIAA1467	1
GATA3	CADM2	1
GATA3	MFAP3L	-1
GATA3	THAP10	1
GATA3	FAM118B	-1
GATA3	MCCC1	-1
GATA3	OSBPL3	-1
GATA3	ZNF20	1
GATA3	SOX11	-1
GATA3	CDC45L	-1
GATA3	EGFR	-1
GATA3	BAG1	1
GATA3	MYB	1
GATA3	C15orf48	1
GATA3	C1orf64	1
GATA3	C1orf211	-1
GATA3	KCNJ11	1
GATA3	JRKL	-1
GATA3	ALG13	1
GATA3	GRB7	-1
GATA3	SLC35C1	-1
GATA3	LIMD2	-1
GATA3	PPP1R14B	-1
GATA3	HRB	-1
GATA3	EPHA1	-1
GATA3	WDR19	1
GATA3	TSSK3	-1
GATA3	Gcom1	1
GATA3	SLC7A6	-1
GATA3	MVD	-1
GATA3	SRD5A1	-1
GATA3	RNF130	-1
GATA3	EPHB6	-1
GATA3	POLD4	1
GATA3	SUSD3	1
GATA3	MEX3A	-1
GATA3	SH2D2A	-1
GATA3	TTC13	-1
GATA3	PPM1J	1
GATA3	PAPSS2	-1
GATA3	RPH3AL	1
GATA3	ICMT	-1
GATA3	SLC45A4	-1
GATA3	SOD3	-1
GATA3	ULK4	1
GATA3	ZNF24	1
GATA3	AADAC	-1
GATA3	CCK	-1
GATA3	PLA2G4F	1
GATA3	BBS4	1
GATA3	ZNF229	-1
GATA3	RND3	-1
GATA3	DNAJB12	1
GATA3	TLE4	-1
GATA3	PRRT2	1
GATA3	APBB2	1
GATA3	SYTL4	1
GATA3	GARNL1	1
GATA3	ZNF136	1
GATA3	HSD17B2	-1
GATA3	KCTD6	1
GATA3	TES	-1
GATA3	NARF	-1
GATA3	TNFSF9	-1
GATA3	CDAN1	1
GATA3	AXIN2	1
GATA3	SH3GLB2	1
GATA3	COQ7	1
GATA3	ADI1	-1
GATA3	STRA8	-1
GATA3	NMB	-1
GATA3	BTG2	1
GATA3	C12orf43	1
GATA3	DYSF	-1
GATA3	DNAJC12	1
GATA3	N4BP3	1
GATA3	ANXA1	-1
GATA3	EYA3	-1
GATA3	POLR3E	1
GATA3	PKDREJ	-1
GATA3	TCEAL6	1
GATA3	ZMYND10	1
GATA3	ATF3	-1
GATA3	GSTCD	1
GATA3	TSPYL1	1
GATA3	DIS3L	1
GATA3	HOMEZ	1
GATA3	KIAA1553	-1
GATA3	ADAMTS3	-1
GATA3	PNMA5	-1
GATA3	DTX2	-1
GATA3	CSRP2	-1
GATA3	TAPT1	1
GATA3	FAM135A	-1
GATA3	AIG1	1
GATA3	VGLL1	-1
GATA3	SRPK3	-1
GATA3	C9orf116	1
GATA3	FLJ22374	-1
GATA3	SYT15	-1
GATA3	BCAS3	1
GATA3	LBR	-1
GATA3	BTG3	-1
GATA3	MRFAP1	1
GATA3	NETO2	-1
GATA3	SNX24	1
GATA3	SPHK1	-1
GATA3	PTK7	-1
GATA3	HIF1A	-1
GATA3	SLC34A2	-1
GATA3	RBM39	1
GATA3	CCNJL	-1
GATA3	TRERF1	1
GATA3	KIAA0232	1
GATA3	RNF26	-1
GATA3	ODC1	-1
GATA3	BFSP1	-1
GATA3	GRHL3	-1
GATA3	VASN	-1
GATA3	SIGIRR	1
GATA3	AGBL2	1
GATA3	FAM110B	1
GATA3	C10orf83	1
GATA3	C21orf91	-1
GATA3	CDCA7	-1
GATA3	ENTHD1	-1
GATA3	TCEAL4	1
GATA3	RP11-50D16.3	1
GATA3	ITPR1	1
GATA3	TRIM2	-1
GATA3	CLASP2	1
GATA3	C1orf52	-1
GATA3	MLZE	-1
GATA3	GPNMB	-1
GATA3	MRPS34	1
GATA3	CLRN3	1
GATA3	USP6NL	-1
GATA3	FER1L3	1
GATA3	BHLHB2	1
GATA3	ZC3H7A	1
GATA3	PGPEP1	1
GATA3	AKR1CL2	-1
GATA3	AMOTL1	-1
GATA3	KIAA1377	1
GATA3	MGC72080	-1
GATA3	UGCG	1
GATA3	QDPR	1
GATA3	DNPEP	1
GATA3	IVD	1
GATA3	EHD1	-1
GATA3	HPDL	-1
GATA3	MGC9913	-1
GATA3	FAM3D	-1
GATA3	MPHOSPH6	-1
GATA3	HIST1H2AJ	1
GATA3	PF4V1	-1
GATA3	TBX3	1
GATA3	FUT3	-1
GATA3	CALML5	-1
GATA3	SERPINA3	1
GATA3	SEZ6L2	1
GATA3	PDE4A	1
GATA3	NME5	1
GATA3	CARD10	1
GATA3	FAM89A	-1
GATA3	ST8SIA1	-1
GATA3	KRT15	-1
GATA3	ZNF711	-1
GATA3	ABHD1	1
GATA3	HSPA1L	1
GATA3	MAGED2	1
GATA3	C20orf12	1
GATA3	C7orf13	-1
GATA3	HOOK2	1
GATA3	ASB13	1
GATA3	CHST11	-1
GATA3	CGN	1
GATA3	TIAM2	-1
GATA3	SLC6A11	-1
GATA3	FAM77C	1
GATA3	GLCE	1
GATA3	ANKRD30A	1
GATA3	DOK7	1
GATA3	SUGT1L1	1
GATA3	CNGA1	-1
GATA3	PEX19	1
GATA3	ZBTB9	1
GATA3	DEFT1P	1
GATA3	TTC22	-1
GATA3	BUD13	-1
GATA3	MAPK1	-1
GATA3	TCEAL1	1
GATA3	SPSB1	-1
GATA3	MGEA5	1
GATA3	CHFR	-1
GATA3	PIM1	-1
GATA3	MTL5	1
GATA3	LYPD6	1
GATA3	ZNF573	1
GATA3	ZNF585A	1
GATA3	DNMBP	1
GATA3	CLDN14	-1
GATA3	SCCPDH	1
GATA3	B9D2	1
GATA3	NXN	-1
GATA3	PRR15	1
GATA3	ALDH1A3	-1
GATA3	CCDC100	1
GATA3	BSN	1
GATA3	AP1M2	1
GATA3	SMAD9	-1
GATA3	RAB17	1
GATA3	PSCA	-1
GATA3	MR1	1
GATA3	CXCR4	-1
GATA3	CNKSR2	-1
GATA3	MYST4	1
GATA3	GSTO2	1
GATA3	C1orf88	1
GATA3	GABRE	-1
GATA3	NOV	-1
GATA3	MZF1	1
GATA3	ATRIP	1
GATA3	ADCY2	-1
GATA3	POMC	-1
GATA3	RABGGTA	1
GATA3	C20orf191	1
GATA3	NUMA1	1
GATA3	MGC39606	-1
GATA3	NUDT1	-1
GATA3	BACH2	-1
GATA3	TMEM18	1
GATA3	SLC7A8	1
GATA3	PTPLB	-1
GATA3	FAM123B	-1
GATA3	TINAGL1	-1
GATA3	RTN4IP1	-1
GATA3	FCGRT	1
GATA3	TMEM157	1
GATA3	FGFR3	1
GATA3	TCEAL3	1
GATA3	SPINK6	-1
GATA3	TRIM45	1
GATA3	COX6C	1
GATA3	EML4	-1
GATA3	RHOXF1	1
GATA3	KIAA1609	-1
GATA3	SOX12	1
GATA3	MINA	-1
GATA3	P53AIP1	-1
GATA3	TMEM112	1
GATA3	CTR9	1
GATA3	PTCH1	-1
GATA3	C1orf198	-1
GATA3	PNMA3	-1
GATA3	PCSK7	-1
GATA3	ZMYND8	1
GATA3	CASC4	1
GATA3	KRT7	-1
GATA3	KIAA1727	1
GATA3	CHRD	1
GATA3	FLJ14154	1
GATA3	AKR7A3	1
GATA3	NXPH4	-1
GATA3	TRAF5	1
GATA3	CRELD2	-1
GATA3	GABARAPL1	-1
GATA3	VPS54	-1
GATA3	RGS22	1
GATA3	MYO1B	-1
GATA3	C4orf32	1
GATA3	CCNYL1	-1
GATA3	MED8	-1
GATA3	NT5DC2	-1
GATA3	RHBDF1	1
GATA3	SERPINB1	1
GATA3	PRDX1	-1
GATA3	PVRL1	-1
GATA3	TIGD2	-1
GATA3	ENPP1	1
GATA3	CERK	-1
GATA3	PHGDH	-1
GATA3	KIAA1754	-1
GATA3	KSR2	1
GATA3	FLJ39378	1
GATA3	CNN2	-1
GATA3	MAPK12	-1
GATA3	DTX3	1
GATA3	HCRTR1	-1
GATA3	ZNF471	-1
GATA3	SKP1A	1
GATA3	ZC3H6	1
GATA3	RELL2	-1
GATA3	MAPT	1
GATA3	FBXL15	1
GATA3	COG7	1
GATA3	ATP1B3	-1
GATA3	BBS1	1
GATA3	EFHC1	1
GATA3	DHPS	1
GATA3	PIGT	1
GATA3	FZD9	-1
GATA3	MPP7	1
GATA3	ZDHHC4	1
GATA3	ABCB6	-1
GATA3	S100A10	-1
GATA3	ZDHHC18	-1
GATA3	KCNJ3	1
GATA3	PTGIR	-1
GATA3	ZFP36L1	-1
GATA3	POU2F2	-1
GATA3	NDUFAF1	1
GATA3	SCUBE2	1
GATA3	CARKL	1
GATA3	GALNT12	-1
GATA3	NDUFA7	1
GATA3	GHRL	-1
GATA3	CDC42EP3	-1
GATA3	LETMD1	1
GATA3	ZC3H10	1
GATA3	SPRYD3	1
GATA3	STEAP3	-1
GATA3	LONRF3	-1
GATA3	FMO2	-1
GATA3	ZNF442	1
GATA3	CTNNBIP1	-1
GATA3	ARPC2	-1
GATA3	WDR91	-1
GATA3	IPO13	-1
GATA3	DBI	-1
GATA3	BCAS1	1
GATA3	SHROOM3	1
GATA3	HKR1	1
GATA3	LOX	-1
GATA3	TKT	-1
GATA3	MATN2	-1
GATA3	TUBA4A	-1
GATA3	FAM102A	1
GATA3	GSTA5	-1
GATA3	PTDSS1	-1
GATA3	ARFIP2	1
GATA3	OVOL2	1
GATA3	FBXL7	1
GATA3	FLJ38482	1
GATA3	ZFP2	1
GATA3	MGC16025	-1
GATA3	MET	-1
GATA3	ACSL1	-1
GATA3	FBXL13	1
GATA3	GPR110	-1
GATA3	SFRP1	-1
GATA3	C2orf55	1
GATA3	TCTN2	1
GATA3	SPATA4	1
GATA3	SLC29A3	1
GATA3	FCRL2	-1
GATA3	PNKD	-1
GATA3	DISP1	1
GATA3	BACE2	-1
GATA3	MAST4	1
GATA3	MUCL1	-1
GATA3	FCAMR	-1
GATA3	CTDSPL	1
GATA3	TTC8	1
GATA3	CELSR1	1
GATA3	MARVELD2	1
GATA3	CHODL	-1
GATA3	FUT5	-1
GATA3	PLCB4	-1
GATA3	MGAT3	-1
GATA3	CCDC52	1
GATA3	GLS2	1
GATA3	CMPK	-1
GATA3	ZNF396	1
GATA3	MSLN	-1
GATA3	ALDH7A1	-1
GATA3	JAK3	-1
GATA3	CSTA	-1
GATA3	PREX1	1
GATA3	RABEP1	1
GATA3	MKL2	1
GATA3	GRAMD1C	1
GATA3	MBD6	1
GATA3	C21orf63	-1
GATA3	RAD50	1
GATA3	FANCD2	-1
GATA3	DYNC2H1	1
GATA3	PBEF1	-1
GATA3	LRRC8D	-1
GATA3	GATAD1	1
GATA3	C1orf67	-1
GATA3	EEF1A2	1
GATA3	ARMC4	1
GATA3	NASP	-1
GATA3	WDR54	1
GATA3	RIPK3	1
GATA3	PLCD4	1
GATA3	PNLIPRP2	1
GATA3	ZKSCAN3	1
GATA3	FAM120A	1
GATA3	LOC339745	1
GATA3	RSU1	-1
GATA3	CAMK2B	1
GATA3	CST5	1
GATA3	ETFB	-1
GATA3	CXCL2	-1
GATA3	ABTB2	-1
GATA3	PRX	1
GATA3	CLDN1	-1
GATA3	LTBP1	-1
GATA3	CHST3	-1
GATA3	UGT2B7	-1
GATA3	ART3	-1
GATA3	SLPI	-1
GATA3	LEPRE1	-1
GATA3	APP	-1
GATA3	WIBG	1
GATA3	NUDT18	1
GATA3	RARA	1
GATA3	HPS3	-1
GATA3	CLEC7A	-1
GATA3	MAP3K14	-1
GATA3	KIF21B	-1
GATA3	SSBP4	1
GATA3	CYP7B1	-1
GATA3	DNAH7	1
GATA3	FLJ10324	1
GATA3	MNX1	-1
GATA3	ATP5J2	-1
GATA3	GBP3	1
GATA3	ANKRD35	-1
GATA3	EZH1	1
GATA3	COL9A3	-1
GATA3	tcag7.1136	-1
GATA3	C9orf156	1
GATA3	WWTR1	-1
GATA3	C11orf35	1
GATA3	REXO2	-1
GATA3	ALKBH7	1
GATA3	TTYH3	-1
GATA3	RBMS1	-1
GATA3	NPEPPS	1
GATA3	SFT2D2	-1
GATA3	FBXO38	1
GATA3	SERINC1	1
GATA3	FOXF1	-1
GATA3	GJB3	-1
GATA3	Magmas	1
GATA3	C19orf42	1
GATA3	UXS1	-1
GATA3	SPG11	1
GATA3	LEO1	1
GATA3	FNDC4	-1
GATA3	HOXD10	-1
GATA3	MYH7	-1
GATA3	ITGB1BP2	-1
GATA3	KRT5	-1
GATA3	OXCT1	-1
GATA3	CFB	1
GATA3	ANGPTL4	-1
GATA3	ETS1	-1
GATA3	NFIL3	-1
GATA3	WWP1	1
GATA3	SLC13A3	-1
GATA3	ATAD3A	-1
GATA3	SLC15A2	-1
GATA3	RSPH3	1
GATA3	SYTL2	1
GATA3	ARG2	-1
GATA3	DCDC2	1
GATA3	F7	1
GATA3	FUT8	1
GATA3	ELP2	1
GATA3	MAN2B1	-1
GATA3	C5orf15	1
GATA3	GPR135	1
GATA3	EIF4EBP1	-1
GATA3	DLG7	-1
GATA3	ERBB2IP	1
GATA3	COX17	1
GATA3	TCEA3	1
GATA3	GALNT3	-1
GATA3	ADCY6	1
GATA3	SNX9	1
GATA3	DPP8	1
GATA3	KIF2C	-1
GATA3	ALG3	-1
GATA3	CFTR	-1
GATA3	RGL3	1
GATA3	ZNF165	1
GATA3	PCF11	1
GATA3	C20orf23	1
GATA3	PRNP	-1
GATA3	WDR77	-1
GATA3	HOXC6	1
GATA3	RANBP1	-1
GATA3	ALAD	1
GATA3	ASGR1	-1
GATA3	CCDC63	-1
GATA3	ALDH6A1	1
GATA3	C10orf6	1
GATA3	C1orf27	1
GATA3	HLA-DOB	-1
GATA3	PPP1R1A	-1
GATA3	NUCB2	1
GATA3	IFRD1	-1
GATA3	FAM86B1	1
GATA3	FAM79B	1
GATA3	LOC541469	1
GATA3	SFTPC	-1
GATA3	CCDC125	1
GATA3	FLJ36031	-1
GATA3	PDCD5	-1
GATA3	LGI2	-1
GATA3	PHEX	-1
GATA3	CCDC124	-1
GATA3	RBM43	1
GATA3	LRIG3	-1
GATA3	SUPT5H	-1
GATA3	DZIP3	1
GATA3	MYO6	1
GATA3	CXorf40B	1
GATA3	GABARAPL3	-1
GATA3	NUDT12	1
GATA3	AIM1L	-1
GATA3	KCNK16	1
GATA3	C5orf26	1
GATA3	CDK7	1
GATA3	CHEK1	-1
GATA3	NT5C2	-1
GATA3	KIAA0649	1
GATA3	FLOT1	1
GATA3	TPBG	1
GATA3	PTPN18	1
GATA3	C10orf65	1
GATA3	GPI	-1
GATA3	MRPS25	-1
GATA3	STK17B	-1
GATA3	FLJ40298	1
GATA3	ZNF286A	-1
GATA3	SECISBP2	1
GATA3	TSC1	1
GATA3	KCNF1	1
GATA3	RNF5	1
GATA3	ZADH2	1
GATA3	BMP7	-1
GATA3	AFAR3	1
GATA3	RUNDC1	1
GATA3	C20orf26	1
GATA3	VPS37B	-1
GATA3	GNAL	-1
GATA3	MGC34796	1
GATA3	ATE1	1
GATA3	WDR21A	-1
GATA3	RPL41	1
GATA3	SNAI1	-1
GATA3	HPS6	1
GATA3	WASF3	-1
GATA3	CHIC1	1
GATA3	GPRIN2	-1
GATA3	PELI1	-1
GATA3	KLHL11	1
GATA3	SEMA3B	1
GATA3	IGFBP4	1
GATA3	AAAS	1
GATA3	TSNAX	1
GATA3	ZNF409	1
GATA3	PRKX	-1
GATA3	LRP12	-1
GATA3	KCNJ14	-1
GATA3	SLC4A1	-1
GATA3	DCPS	-1
GATA3	TP53BP1	1
GATA3	FAM102B	1
GATA3	CNIH4	-1
GATA3	CD79B	-1
GATA3	SMOX	-1
GATA3	C1orf59	-1
GATA3	CPNE8	-1
GATA3	PRRG1	-1
GATA3	C14orf143	1
GATA3	RBM23	1
GATA3	KCNK5	-1
GATA3	DONSON	-1
GATA3	GPX7	-1
GATA3	NEK10	1
GATA3	ANXA5	-1
GATA3	C6orf114	-1
GATA3	PHF5A	-1
GATA3	GPR126	-1
GATA3	PSMAL	-1
GATA3	WBP1	1
GATA3	PTPLAD1	1
GATA3	ADIPOR2	1
GATA3	TPTE	1
GATA3	CLCF1	1
GATA3	MGC13057	-1
GATA3	IGF1R	1
GATA3	C19orf23	-1
GATA3	HAS3	-1
GATA3	RGL1	-1
GATA3	ZNF627	1
GATA3	PPP2R3A	-1
GATA3	KRT16	-1
GATA3	BZRAP1	1
GATA3	ACY3	-1
GATA3	LIN7B	-1
GATA3	LRP2	1
GATA3	ABLIM3	1
GATA3	ZFYVE27	1
GATA3	NEBL	1
GATA3	IQCH	1
GATA3	PCDH21	-1
GATA3	IL20	1
GATA3	CABP4	1
GATA3	ENO1	-1
GATA3	ARVCF	-1
GATA3	NXNL2	1
GATA3	CREB5	-1
GATA3	NCOR2	1
GATA3	CCDC78	1
GATA3	ARL4A	-1
GATA3	LRRC8B	-1
GATA3	CBR1	-1
GATA3	KIAA1949	-1
GATA3	HYAL1	-1
GATA3	ZIC1	-1
GATA3	TNFRSF12A	-1
GATA3	ZNF503	-1
GATA3	NACA2	1
GATA3	C20orf96	1
GATA3	ROGDI	1
GATA3	WDR4	-1
GATA3	KCNK12	-1
GATA3	C10orf125	-1
GATA3	KRT13	-1
GATA3	LRRIQ2	1
GATA3	ARID3A	1
GATA3	GHDC	1
GATA3	SAA1	-1
GATA3	DTX4	-1
GATA3	KIAA1257	1
GATA3	PDE4B	-1
GATA3	ZNF236	1
GATA3	TOMM40	-1
GATA3	KRT23	-1
GATA3	FAAH2	1
GATA3	FBXO32	-1
GATA3	FAAH	1
GATA3	RNF19A	-1
GATA3	RASSF5	-1
GATA3	RASSF8	1
GATA3	FKBP4	1
GATA3	MAL	-1
GATA3	RFC4	-1
GATA3	STBD1	1
GATA3	FLJ20273	1
GATA3	RRAS2	-1
GATA3	CTSF	1
GATA3	NRBF2	-1
GATA3	RUFY1	1
GATA3	HSPB1	1
GATA3	EIF3B	-1
GATA3	CYP26B1	-1
GATA3	BCL2A1	-1
GATA3	CCDC106	1
GATA3	UBE2S	-1
GATA3	NMU	-1
GATA3	B3GNT4	-1
GATA3	NUDT16L1	1
GATA3	PPFIBP1	1
GATA3	SLFN11	-1
GATA3	GPR81	1
GATA3	ZNF484	1
GATA3	HOMER3	-1
GATA3	CHI3L1	-1
GATA3	TDGF1	-1
GATA3	ZFP36L2	-1
GATA3	LY6K	-1
GATA3	MGC20983	1
GATA3	ATP11A	-1
GATA3	PGBD1	1
GATA3	SORCS1	1
GATA3	XIRP2	-1
GATA3	POTE15	1
GATA3	MBD5	1
GATA3	TCF20	-1
GATA3	SCEL	-1
GATA3	VPS39	1
GATA3	SLC27A2	1
GATA3	WBP4	1
GATA3	CAMK2D	-1
GATA3	DEGS1	-1
GATA3	DPYS	-1
GATA3	DSCR2	-1
GATA3	TRIP13	-1
GATA3	DEFB1	-1
GATA3	DGAT2	-1
GATA3	G6PC3	1
GATA3	MADD	1
GATA3	FAM20A	-1
GATA3	SLC39A6	1
GATA3	KCNG1	-1
GATA3	RELL1	1
GATA3	SETDB2	1
GATA3	RPP40	-1
GATA3	PRDX3	1
GATA3	RIMS3	-1
GATA3	KIAA1913	-1
GATA3	MOCS1	1
GATA3	UNC13D	-1
GATA3	ZNF641	1
GATA3	ZC3H12C	-1
GATA3	HTR7	1
GATA3	EI24	-1
GATA3	VIL2	1
GATA3	NIP7	-1
GATA3	NDUFB10	1
GATA3	NCALD	-1
GATA3	IL22RA2	-1
GATA3	KCTD3	1
GATA3	SLC9A3R1	1
GATA3	FLJ20920	1
GATA3	RAB43	-1
GATA3	ANG	1
GATA3	C8orf47	-1
GATA3	DNTTIP2	-1
GATA3	PIB5PA	1
GATA3	FABP5	-1
GATA3	ACTR3	-1
GATA3	RPS6KA3	-1
GATA3	FAM62B	-1
GATA3	C15orf44	1
GATA3	TMEM27	-1
GATA3	PLA2G2A	-1
GATA3	RASL10B	-1
GATA3	NOXA1	1
GATA3	MCM7	-1
GATA3	ITPKA	1
GATA3	TMEM86B	-1
GATA3	KCNK15	1
GATA3	IL6R	-1
GATA3	C19orf21	1
GATA3	EPHA2	-1
GATA3	RPS7	-1
GATA3	DAPK1	-1
GATA3	RAB11FIP1	1
GATA3	TCAP	-1
GATA3	RBM11	1
GATA3	LMX1B	1
GATA3	ZNF334	-1
GATA3	LPGAT1	1
GATA3	CCDC48	1
GATA3	RMND5A	-1
GATA3	PHYHD1	1
GATA3	C6orf129	-1
GATA3	ABCG1	1
GATA3	SNIP	1
GATA3	TRIM7	1
GATA3	PALM2-AKAP2	-1
GATA3	RLN2	1
GATA3	HCRP1	1
GATA3	SPEF1	1
GATA3	LGALS2	-1
GATA3	ITFG2	1
GATA3	MGC102966	-1
GATA3	ZW10	-1
GATA3	KRR1	1
GATA3	KIAA1324L	1
GATA3	LCT	-1
GATA3	MFAP1	1
GATA3	KIAA0040	1
GATA3	FRAT1	1
GATA3	CA3	-1
GATA3	WDR73	1
GATA3	CYB5R1	1
GATA3	OR10T2	-1
GATA3	ZNF621	1
GATA3	B4GALT7	1
GATA3	CCDC107	-1
GATA3	KDELR2	-1
GATA3	C3orf52	1
GATA3	PAK1IP1	-1
GATA3	WNK2	-1
GATA3	SLC25A32	-1
GATA3	FABP7	-1
GATA3	C6orf89	1
GATA3	SH3BP1	-1
GATA3	OR5AP2	1
GATA3	CDK2AP1	-1
GATA3	DKK1	-1
GATA3	C1orf106	-1
GATA3	FBN3	-1
GATA3	UNC50	1
GATA3	LOC203547	-1
GATA3	C14orf130	1
GATA3	GLT25D1	-1
GATA3	AGTR1	1
GATA3	SIRPB1	-1
GATA3	RAPGEF3	1
GATA3	TLE6	1
GATA3	WDHD1	-1
GATA3	RASSF2	-1
GATA3	GUF1	1
GATA3	WNT10A	-1
GATA3	SGK	-1
GATA3	LGI3	-1
GATA3	PUS3	-1
GATA3	RECQL4	-1
GATA3	CA13	-1
GATA3	TMBIM4	1
GATA3	APH1B	1
GATA3	CPAMD8	-1
GATA3	CER1	-1
GATA3	SLC35F3	-1
GATA3	IGLL1	-1
GATA3	OAF	-1
GATA3	C6orf65	-1
GATA3	TMEM30B	1
GATA3	SALL2	1
GATA3	TULP2	-1
GATA3	SLC9A6	-1
GATA3	BOC	-1
GATA3	SENP8	1
GATA3	ACBD5	1
GATA3	HSPB2	-1
GATA3	ITGA6	-1
GATA3	FLJ36208	1
GATA3	STON2	1
GATA3	ZNF44	1
GATA3	ZNRF1	-1
GATA3	TMEM128	1
GATA3	METTL2B	1
GATA3	MSN	-1
GATA3	SLC35D2	1
GATA3	MYO5C	1
GATA3	COL13A1	-1
GATA3	RMND5B	1
GATA3	STARD3	-1
GATA3	ANXA13	-1
GATA3	OIT3	-1
GATA3	GABRP	-1
GATA3	WDR25	1
GATA3	TNFRSF8	-1
GATA3	LOC283152	1
GATA3	PPP2R2B	-1
GATA3	PDIA5	-1
GATA3	HNRNPA1	1
GATA3	GALNT6	1
GATA3	LASS2	1
GATA3	ANKS6	-1
GATA3	ACTBL1	1
GATA3	SLC44A1	1
GATA3	SEPSECS	1
GATA3	C5orf37	1
GATA3	TMEM161B	1
GATA3	ARSB	-1
GATA3	RYK	-1
GATA3	DBNDD1	-1
GATA3	RPS6KA1	-1
GATA3	SLC35E2	1
GATA3	C3orf15	1
GATA3	PTPRT	1
GATA3	FLJ45557	1
GATA3	ASB2	-1
GATA3	SLC36A4	-1
GATA3	APPBP1	-1
GATA3	C6orf145	-1
GATA3	YEATS2	-1
GATA3	RARG	1
GATA3	P2RX4	1
GATA3	CCDC91	1
GATA3	CBR3	-1
GATA3	SNFT	-1
GATA3	LUZP1	-1
GATA3	D4S234E	-1
GATA3	SMNDC1	-1
GATA3	PFDN5	1
GATA3	NUDCD1	-1
GATA3	HTF9C	-1
GATA3	RAD17	1
GATA3	PPARGC1B	-1
GATA3	PVRL3	-1
GATA3	MICALL1	-1
GATA3	DSCAML1	1
GATA3	CCDC88A	-1
GATA3	DMRTC2	-1
GATA3	POLS	-1
GATA3	TMIGD2	-1
GATA3	CLDN8	-1
GATA3	CARD6	-1
GATA3	NCOA7	-1
GATA3	MCRS1	1
GATA3	CAPN9	1
GATA3	PLEKHF2	1
GATA3	LEFTY2	-1
GATA3	ARL6IP1	1
GATA3	PTPRU	-1
GATA3	ANLN	-1
GATA3	NCK2	-1
GATA3	F2	-1
GATA3	A2M	-1
GATA3	POU2AF1	-1
GATA3	RGS11	1
GATA3	C1orf181	-1
GATA3	LOC541472	-1
GATA3	HSZFP36	1
GATA3	C18orf1	1
GATA3	TMEM34	1
GATA3	MPPE1	1
GATA3	TMEM40	-1
GATA3	PCBD2	1
GATA3	TNC	-1
GATA3	PDZD2	-1
GATA3	RIMS4	1
GATA3	MGC39715	-1
GATA3	ARFIP1	1
GATA3	MCCC2	1
GATA3	ETNK2	1
GATA3	ATP13A5	-1
GATA3	RALA	-1
GATA3	ZSWIM5	1
GATA3	KIAA0020	-1
GATA3	CDKN1B	1
GATA3	AP1G2	1
GATA3	EFNA4	-1
GATA3	CHAD	1
GATA3	KIAA0427	-1
GATA3	FOLH1	-1
GATA3	TMPRSS2	-1
GATA3	NBEA	1
GATA3	C4orf16	1
GATA3	SHFM3P1	1
GATA3	TUBA8	-1
GATA3	HISPPD2A	1
GATA3	AMTN	-1
GATA3	LIPG	-1
GATA3	SV2C	-1
GATA3	PAQR8	-1
GATA3	THRAP3	1
GATA3	F5	-1
GATA3	PLAC2	-1
GATA3	TCF15	-1
GATA3	BMPR1B	1
GATA3	HEXIM1	1
GATA3	CALR	-1
GATA3	PRG2	1
GATA3	C6orf168	-1
GATA3	FLJ21062	1
GATA3	FAM98A	-1
GATA3	C14orf49	-1
GATA3	C16orf61	-1
GATA3	RPS25	-1
GATA3	SPR	1
GATA3	VTCN1	-1
GATA3	RCBTB1	1
GATA3	TRIM8	1
GATA3	MMP15	-1
GATA3	TFR2	-1
GATA3	SAA2	-1
GATA3	STX10	-1
GATA3	RBKS	1
GATA3	SFTPD	1
GATA3	ZSCAN22	1
GATA3	SUMF1	1
GATA3	COX4I1	-1
GATA3	SIAH2	1
GATA3	LOC100125556	1
GATA3	SIL1	1
GATA3	MTFR1	-1
GATA3	EARS2	1
GATA3	GALNT4	1
GATA3	PGM1	-1
GATA3	TSPAN31	1
GATA3	C10orf95	1
GATA3	C3orf25	1
GATA3	RAB18	1
GATA3	OR2M5	-1
GATA3	TUBB4	-1
GATA3	CRYAB	-1
GATA3	FBLN5	-1
GATA3	ODF2L	-1
GATA3	UGT1A6	-1
GATA3	SLC45A3	-1
GATA3	PRSS33	-1
GATA3	FAM130A1	1
GATA3	TIMELESS	1
GATA3	RAB6B	-1
GATA3	OXCT2	-1
GATA3	NRN1	-1
GATA3	IL1RAP	-1
GATA3	CD6	-1
GATA3	ZNF446	1
GATA3	CDCA8	-1
GATA3	PAAF1	1
GATA3	ZNF414	1
GATA3	CST9	1
GATA3	ATXN2	1
GATA3	C12orf52	1
GATA3	CPB2	-1
GATA3	SYS1	1
GATA3	GEMIN8	1
GATA3	IKBKB	1
GATA3	PI4K2A	1
GATA3	PPM1F	-1
GATA3	AATK	1
GATA3	EPB41L2	-1
GATA3	FAM63A	1
GATA3	LRP2BP	1
GATA3	MGC21874	1
GATA3	MOBKL1A	1
GATA3	C9orf3	-1
GATA3	FNIP1	1
GATA3	MTMR11	1
GATA3	YTHDC2	1
GATA3	SGMS2	-1
GATA3	EPHX1	-1
GATA3	TNFRSF13C	-1
GATA3	C15orf33	1
GATA3	FCN2	-1
GATA3	CCL21	-1
GATA3	WNK4	1
GATA3	CKLF	-1
GATA3	KLRC4	-1
GATA3	CACNG1	1
GATA3	C12orf51	1
GATA3	CRBN	1
GATA3	SLC6A14	-1
GATA3	C17orf37	-1
GATA3	LILRB2	-1
GATA3	TINP1	1
GATA3	SCAMP4	1
GATA3	KIAA1429	1
GATA3	BLOC1S1	1
GATA3	PCDH19	1
GATA3	HIST1H2BG	-1
GATA3	FAM26B	1
GATA3	ADAMTS10	-1
GATA3	COX4NB	-1
GATA3	TCEAL5	1
GATA3	RNH1	1
GATA3	SPTBN4	1
GATA3	IL1R1	-1
GATA3	PLOD1	-1
GATA3	DBP	1
GATA3	SPNS3	-1
GATA3	LUZP2	1
GATA3	C2orf12	-1
GATA3	SULT4A1	-1
GATA3	SV2B	-1
GATA3	FGD3	1
GATA3	NCOR1	1
GATA3	PPARD	-1
GATA3	INOC1	1
GATA3	ADNP	1
GATA3	UPK2	-1
GATA3	HSD17B4	1
GATA3	PRKD3	-1
GATA3	FBXL6	-1
GATA3	AQP5	-1
GATA3	ADD1	1
GATA3	C16orf45	1
GATA3	SLFN13	-1
GATA3	C19orf15	1
GATA3	HAAO	-1
GATA3	KIF17	-1
GATA3	WFS1	1
GATA3	RAP2B	-1
GATA3	PRODH	-1
GATA3	CPLX3	-1
GATA3	ZNF709	1
GATA3	B3GAT1	-1
GATA3	LFNG	1
GATA3	FAM73A	1
GATA3	HRH1	-1
GATA3	CYP27C1	-1
GATA3	VLDLR	-1
GATA3	PSME4	-1
GATA3	CCDC24	1
GATA3	RALGPS1	1
GATA3	NPDC1	1
GATA3	LOC728635	1
GATA3	MEIS2	-1
GATA3	TREM1	-1
GATA3	ANKH	-1
GATA3	GPRC5A	1
GATA3	HIST1H2BK	-1
GATA3	DNAJB11	-1
GATA3	FAM63B	1
GATA3	C17orf58	1
GATA3	PPP2R5A	1
GATA3	EXOC8	1
GATA3	CHST8	1
GATA3	PHKA2	-1
GATA3	FOXA2	-1
GATA3	WDR17	1
GATA3	MIOX	-1
GATA3	ACTA1	-1
GATA3	FAM5C	-1
GATA3	COMMD2	-1
GATA3	GPR87	-1
GATA3	SLURP1	-1
GATA3	EXOC2	1
GATA3	MTA2	-1
GATA3	C19orf12	-1
GATA3	URB1	-1
GATA3	PCTK1	-1
GATA3	HYOU1	-1
GATA3	LZIC	-1
GATA3	C4orf7	-1
GATA3	NSMCE1	1
GATA3	B3GNT7	-1
GATA3	IDH2	-1
GATA3	FAM126A	-1
GATA3	TMPRSS13	-1
GATA3	APBA2BP	1
GATA3	OR4K13	-1
GATA3	TRMU	-1
GATA3	DCDC5	1
GATA3	OXNAD1	-1
GATA3	FLJ43860	-1
GATA3	ACOX3	1
GATA3	RHBDL2	-1
GATA3	GALNTL1	1
GATA3	LCMT2	1
GATA3	KCTD21	1
GATA3	FCRL5	-1
GATA3	KIFC3	-1
GATA3	C1orf210	1
GATA3	MAML3	1
GATA3	SLC26A9	-1
GATA3	C4orf30	1
GATA3	MAP3K5	-1
GATA3	DTWD2	1
GATA3	THPO	1
GATA3	PKN1	1
GATA3	HPX	1
GATA3	NDE1	1
GATA3	TUBB6	-1
GATA3	EN1	-1
GATA3	CHORDC1	-1
GATA3	MMP3	-1
GATA3	PLCH1	-1
GATA3	SLC16A10	-1
GATA3	ATF6	1
GATA3	RAPGEF6	1
GATA3	LOC440350	1
GATA3	KCNA4	-1
GATA3	DNAJC1	1
GATA3	GEMIN5	1
GATA3	C11orf71	-1
GATA3	BAIAP2	1
GATA3	FAM124A	-1
GATA3	MAPKBP1	1
GATA3	ACN9	-1
GATA3	FUT1	1
GATA3	EBF2	1
GATA3	COPZ1	1
GATA3	RET	1
GATA3	SLC30A3	-1
GATA3	PART1	-1
GATA3	ATPBD1B	-1
GATA3	DAZAP2	1
GATA3	POLR1E	-1
GATA3	MRPL43	1
GATA3	RGS12	1
GATA3	MUTYH	-1
GATA3	GOLIM4	-1
GATA3	MAML2	-1
GATA3	LL22NC03-75B3.6	-1
GATA3	PIGO	1
GATA3	IMPA2	-1
GATA3	XBP1	1
GATA3	COL17A1	-1
GATA3	NEDD4	1
GATA3	CCRK	1
GATA3	ERBB2	-1
GATA3	PDXK	-1
GATA3	MPP6	-1
GATA3	SMCR7L	-1
GATA3	SNUPN	1
GATA3	PPP1R1B	-1
GATA3	ASB8	1
GATA3	RPS23	1
GATA3	PIN4	-1
GATA3	MRPL35	1
GATA3	PRKACG	1
GATA3	PLCB2	-1
GATA3	CBLB	-1
GATA3	DPEP3	-1
GATA3	ACSL4	-1
GATA3	PAPD4	1
GATA3	ENC1	-1
GATA3	C21orf82	-1
GATA3	SYT3	-1
GATA3	MYO9B	-1
GATA3	MGC10850	-1
GATA3	PPARGC1A	-1
GATA3	PLEKHO1	-1
GATA3	C9orf72	-1
GATA3	MAFG	-1
GATA3	LCN2	-1
GATA3	RAB11A	1
GATA3	HKDC1	-1
GATA3	ARMET	-1
GATA3	LOC641367	-1
GATA3	FOXRED1	-1
GATA3	BNIPL	1
GATA3	BUB3	1
GATA3	GDPD1	1
GATA3	SRPK1	-1
GATA3	VPS33B	1
GATA3	LRPAP1	1
GATA3	DERL1	-1
GATA3	CSNK1G3	1
GATA3	SH3BGRL	1
GATA3	SYT8	-1
GATA3	EIF3D	-1
GATA3	C12orf50	-1
GATA3	KEAP1	1
GATA3	DOC2A	1
GATA3	C19orf46	1
GATA3	C18orf17	1
GATA3	GPR143	1
GATA3	C14orf177	-1
GATA3	WDFY3	1
GATA3	PLA2G4A	-1
GATA3	SGOL1	-1
GATA3	P2RX5	-1
GATA3	SUMO3	-1
GATA3	CSTB	-1
GATA3	DOK1	1
GATA3	FLRT3	1
GATA3	HS3ST3B1	-1
GATA3	ZBED5	1
GATA3	CHEK2	-1
GATA3	ASB14	1
GATA3	FYTTD1	-1
GATA3	PHPT1	1
GATA3	GUK1	-1
GATA3	CKAP4	-1
GATA3	CENTD3	-1
GATA3	FLNA	-1
GATA3	SIRT3	1
GATA3	RPS19	-1
GATA3	STRA6	-1
GATA3	C9orf64	1
GATA3	STRBP	1
GATA3	NPC2	-1
GATA3	FYN	-1
GATA3	LATS1	1
GATA3	FRYL	1
GATA3	SLC25A38	1
GATA3	LPXN	-1
GATA3	CCL5	-1
GATA3	RGS2	-1
GATA3	NAT10	1
GATA3	MAPK11	-1
GATA3	ARHGAP28	-1
GATA3	RASL11A	-1
GATA3	ABCA3	1
GATA3	DPYSL3	-1
GATA3	GLUL	1
GATA3	INTU	1
GATA3	TMEM121	1
GATA3	GJB6	-1
GATA3	ST6GALNAC2	1
GATA3	EML2	1
GATA3	NMT2	-1
GATA3	TAF9	1
GATA3	LRRC8E	1
GATA3	FOXE3	1
GATA3	COL10A1	1
GATA3	ILVBL	1
GATA3	ACMSD	1
GATA3	DCUN1D4	1
GATA3	SLC22A4	1
GATA3	SLC37A3	-1
GATA3	DUSP5	1
GATA3	PRELID2	1
GATA3	FAM81B	1
GATA3	SYT9	1
GATA3	MARCO	-1
GATA3	UNQ473	-1
GATA3	CIRBP	1
GATA3	SLCO5A1	-1
GATA3	PVRL2	1
GATA3	FGFR2	1
GATA3	PARP3	1
GATA3	BCL2L12	-1
GATA3	KIAA0423	1
GATA3	NRBP2	-1
GATA3	ZPBP2	-1
GATA3	CASQ1	1
GATA3	SLC7A10	-1
GATA3	ATP6V0A4	-1
GATA3	COL4A3	-1
GATA3	FUCA1	1
GATA3	EP400NL	-1
GATA3	PYCARD	1
GATA3	JAKMIP2	-1
GATA3	ZFAND6	1
GATA3	RALGPS2	1
GATA3	SLC30A2	-1
GATA3	CHD6	1
GATA3	SH3PX3	1
GATA3	DOCK1	1
GATA3	PHF11	1
GATA3	KIAA0892	1
GATA3	FLJ37078	1
GATA3	CDYL	-1
GATA3	DSG3	-1
GATA3	PSG4	-1
GATA3	STX7	-1
GATA3	PNKP	1
GATA3	MPZL1	-1
GATA3	NUP43	1
GATA3	RSPO3	-1
GATA3	PCNX	-1
GATA3	MAGED1	-1
GATA3	PPP1CB	-1
GATA3	CENTA1	1
GATA3	PGR	1
GATA3	KIAA1909	-1
GATA3	TMEM166	-1
GATA3	ATP5G2	1
GATA3	ADCY5	1
GATA3	LDLRAD3	1
GATA3	H2AFJ	1
GATA3	KCNA2	-1
GATA3	PER2	1
GATA3	KIAA0323	1
GATA3	CYP4V2	1
GATA3	ELMO3	1
GATA3	DYX1C1	1
GATA3	NAP1L5	1
GATA3	C1orf129	1
GATA3	COL6A6	-1
GATA3	MED30	-1
GATA3	OR7E24	-1
GATA3	E2F4	-1
GATA3	ZBED4	-1
GATA3	C6orf105	-1
GATA3	VPS25	1
GATA3	FAS	-1
GATA3	CPNE5	-1
GATA3	ROBO3	-1
GATA3	ZNF490	1
GATA3	U1SNRNPBP	1
GATA3	RP5-1054A22.3	-1
GATA3	SH3BP2	1
GATA3	NEURL	1
GATA3	HPCAL4	-1
GATA3	PALM	1
GATA3	TRIM44	1
GATA3	HELZ	1
GATA3	DPP4	-1
GATA3	GLRB	1
GATA3	GSTA2	-1
GATA3	GADD45G	1
GATA3	DACT2	-1
GATA3	KIAA0664	-1
GATA3	ANXA8L2	-1
GATA3	ESR2	-1
GATA3	PRIMA1	-1
GATA3	GNPTG	1
GATA3	ZNF625	1
GATA3	DUSP9	-1
GATA3	FAM92A1	-1
GATA3	STH	1
GATA3	QSOX1	1
GATA3	PEX11G	1
GATA3	CACNA2D2	1
GATA3	HIST1H1A	-1
GATA3	ARSJ	-1
GATA3	SCAMP2	1
GATA3	EGR3	1
GATA3	PITPNA	-1
GATA3	PRKAR2B	1
GATA3	ELF5	-1
GATA3	C1orf43	1
GATA3	MDFIC	-1
GATA3	OPA1	-1
GATA3	CPLX1	1
GATA3	C9orf89	1
GATA3	PIP5K1B	-1
GATA3	AP2B1	1
GATA3	GLRX3	-1
GATA3	PRO0132	1
GATA3	MIR16	1
GATA3	NF1	1
GATA3	ZBTB2	1
GATA3	PIGN	1
GATA3	MREG	1
GATA3	RAMP2	1
GATA3	MCTP2	-1
GATA3	RAB12	-1
GATA3	C9orf58	-1
GATA3	CLCA2	-1
GATA3	TIMM9	1
GATA3	MRPL15	-1
GATA3	OPRS1	-1
GATA3	RHOH	1
GATA3	RAB5B	1
GATA3	TAF8	1
GATA3	TTLL4	-1
GATA3	RBM16	1
GATA3	RNF135	1
GATA3	KRT18	1
GATA3	SLC19A3	-1
GATA3	TYRO3	-1
GATA3	RBMX	1
GATA3	ARHGAP22	-1
GATA3	EAPP	1
GATA3	LY6D	-1
GATA3	CCDC3	-1
GATA3	CNGA3	1
GATA3	TULP4	1
GATA3	FLJ33790	1
GATA3	DZIP1	-1
GATA3	C12orf60	1
GATA3	WDR3	-1
GATA3	PIGV	1
GATA3	SDC3	-1
GATA3	CAB39L	1
GATA3	HEXIM2	1
GATA3	KCNA7	-1
GATA3	ADCY9	1
GATA3	MAD2L1BP	1
GATA3	ZNF700	1
GATA3	GNB2L1	1
GATA3	ZNF289	1
GATA3	RALYL	-1
GATA3	SNTB1	-1
GATA3	LSR	-1
GATA3	UGP2	-1
GATA3	FSCN3	-1
GATA3	C1orf41	-1
GATA3	CIB3	1
GATA3	LOC151300	1
GATA3	NPR3	-1
GATA3	KRT14	-1
GATA3	GNAI1	-1
GATA3	C6orf159	-1
GATA3	HTATIP	1
GATA3	GPR77	1
GATA3	RELT	-1
GATA3	SERPINB6	1
GATA3	C13orf18	-1
GATA3	SLC43A2	-1
GATA3	NELL2	1
GATA3	METT5D1	1
GATA3	CD83	-1
GATA3	NPM1	1
GATA3	UNC84B	-1
GATA3	ZNF710	-1
GATA3	UCHL5	-1
GATA3	LOC388335	-1
GATA3	RASGRP3	-1
GATA3	NPW	-1
GATA3	DEF8	-1
GATA3	C2orf50	1
GATA3	DNMT3B	-1
GATA3	STK32B	1
GATA3	PUM2	1
GATA3	PAF1	1
GATA3	LAMP3	-1
GATA3	C6orf1	1
GATA3	FBXW11	1
GATA3	C21orf66	-1
GATA3	SPACA4	1
GATA3	CNKSR3	-1
GATA3	EPB49	1
GATA3	DTNB	-1
GATA3	ZNF552	1
GATA3	C1orf116	-1
GATA3	TAGLN3	-1
GATA3	PRKY	-1
GATA3	PRRX2	-1
GATA3	TNFSF4	1
GATA3	MTMR15	1
GATA3	CRTC3	1
GATA3	FXC1	1
GATA3	IQSEC3	-1
GATA3	C16orf77	-1
GATA3	KIF19	-1
GATA3	CDS1	1
GATA3	PEX13	-1
GATA3	FLJ23861	-1
GATA3	DAK	1
GATA3	TMCC1	1
GATA3	CBFB	-1
GATA3	ABHD14A	1
GATA3	MEF2C	-1
GATA3	TIA1	-1
GATA3	LRRC42	-1
GATA3	ARMCX1	1
GATA3	HSDL2	1
GATA3	POLR3K	1
GATA3	EPS15L1	1
GATA3	PTRF	-1
GATA3	NDC80	-1
GATA3	PCBP4	-1
GATA3	C3orf64	-1
GATA3	GJB5	-1
GATA3	KCMF1	-1
GATA3	SLC25A21	1
GATA3	ACTR3B	-1
GATA3	DMPK	1
GATA3	SWAP70	-1
GATA3	C1QTNF2	-1
GATA3	RNF103	1
GATA3	SLC22A15	1
GATA3	RILP	-1
GATA3	ZMAT1	1
GATA3	C8ORFK29	-1
GATA3	CAPG	1
GATA3	CDGAP	-1
GATA3	C21orf122	-1
GATA3	C20orf132	1
GATA3	KCNMB1	-1
GATA3	KLK10	-1
GATA3	SLC41A2	-1
GATA3	MGC50559	1
GATA3	C10orf79	1
GATA3	CNTD1	1
GATA3	ALDH3B1	-1
GATA3	FBXO42	-1
GATA3	RBM9	-1
GATA3	PDIA4	-1
GATA3	IFNAR2	-1
GATA3	FAM30A	-1
GATA3	PLXNA2	-1
GATA3	CENPP	1
GATA3	SMAD3	1
GATA3	NUDT8	-1
GATA3	PAG1	-1
GATA3	IGHM	-1
GATA3	GLS	-1
GATA3	TYW3	1
GATA3	RFC2	-1
GATA3	TCF7	-1
GATA3	NEIL1	1
GATA3	NME3	1
GATA3	LRRC51	1
GATA3	FABP1	-1
GATA3	HIST1H2BB	-1
GATA3	PRKAG2	-1
GATA3	CXorf6	-1
GATA3	ZNF486	1
GATA3	KIF3B	1
GATA3	LOC145814	-1
GATA3	CCDC139	-1
GATA3	C1QTNF4	-1
GATA3	LOC728378	1
GATA3	RPL11	-1
GATA3	IQCK	1
GATA3	C3orf14	-1
GATA3	SLC31A1	-1
GATA3	VAV3	1
GATA3	SBF1	-1
GATA3	SNCB	-1
GATA3	ZNF563	1
GATA3	USP25	-1
GATA3	EP400	1
GATA3	SLC24A2	1
GATA3	SRP14	1
GATA3	ARHGEF4	-1
GATA3	BCL2L10	-1
GATA3	HIST1H1E	-1
GATA3	L3MBTL	1
GATA3	C20orf196	1
GATA3	NY-SAR-48	-1
GATA3	PNMT	-1
GATA3	BCAS4	1
GATA3	JOSD1	-1
GATA3	PRPS1L1	-1
GATA3	ABCC10	-1
GATA3	FNTB	1
GATA3	OTOP1	1
GATA3	KIAA0802	1
GATA3	TNNT2	-1
GATA3	HAGHL	1
GATA3	FOXRED2	-1
GATA3	CST9L	1
GATA3	FANCE	-1
GATA3	CCDC104	1
GATA3	AKAP11	1
GATA3	HDAC11	1
GATA3	CAMP	-1
GATA3	SBK1	-1
GATA3	OR52M1	-1
GATA3	MRFAP1L1	1
GATA3	DGCR6L	-1
GATA3	C20orf186	-1
GATA3	CRYBB2	-1
GATA3	SMYD2	-1
GATA3	WDFY2	-1
GATA3	LANCL3	-1
GATA3	SLC2A10	1
GATA3	KCNC4	-1
GATA3	GLIPR1L2	1
GATA3	NEFL	1
GATA3	CHRNA3	-1
GATA3	TRIM52	1
GATA3	PHF2	1
GATA3	TBCA	1
GATA3	RGAG1	1
GATA3	FAM84A	-1
GATA3	ITGA3	1
GATA3	ARHGEF17	1
GATA3	VWCE	-1
GATA3	IVL	-1
GATA3	C14orf44	1
GATA3	ACADS	1
GATA3	KIAA0828	1
GATA3	INADL	1
GATA3	CDH12	-1
GATA3	ATP6AP1	1
GATA3	TMEM65	-1
GATA3	TIMM50	-1
GATA3	RANGAP1	-1
GATA3	LOC201229	1
GATA3	GLG1	-1
GATA3	MTAP	-1
GATA3	OR8B8	-1
GATA3	ZNF281	1
GATA3	PTPRF	-1
GATA3	MGC21675	1
GATA3	DENND2C	-1
GATA3	C9orf21	-1
GATA3	BRMS1L	-1
GATA3	ARCN1	-1
GATA3	EIF2A	1
GATA3	RHBG	1
GATA3	NCOA5	1
GATA3	ZNF263	1
GATA3	UBLCP1	-1
GATA3	CPSF4	-1
GATA3	ZNF295	-1
GATA3	STARD10	1
GATA3	ACTR2	-1
GATA3	CCNH	1
GATA3	CP110	1
GATA3	N4BP2	1
GATA3	CCL20	-1
GATA3	PHACTR2	-1
GATA3	LAPTM4B	-1
GATA3	EPC1	1
GATA3	ZAP70	-1
GATA3	HSD3B7	1
GATA3	NFATC4	1
GATA3	PAN3	1
GATA3	FLJ40504	1
GATA3	SEMA4D	-1
GATA3	KIAA1279	1
GATA3	KRT2	-1
GATA3	ZNF311	1
GATA3	POP1	-1
GATA3	B3GNT1	1
GATA3	TMEM144	1
GATA3	TP53BP2	-1
GATA3	C20orf114	1
GATA3	STK38	-1
GATA3	RXFP4	-1
GATA3	STK38L	-1
GATA3	GGTLA4	-1
GATA3	PSME1	1
GATA3	DLL1	-1
GATA3	PPM1H	1
GATA3	BANK1	-1
GATA3	XRCC2	-1
GATA3	CLCN4	-1
GATA3	KIF1A	-1
GATA3	MYT1L	1
GATA3	OCIAD1	1
GATA3	COL4A5	1
GATA3	PIK3CD	-1
GATA3	MTERFD3	1
GATA3	NPAS1	1
GATA3	FAM120AOS	1
GATA3	MEIS1	-1
GATA3	KRT34	-1
GATA3	LOC400451	1
GATA3	MAP4K2	-1
GATA3	HMGCL	1
GATA3	KIAA1957	1
GATA3	C3orf1	-1
GATA3	HAGH	1
GATA3	PGRMC1	-1
GATA3	FBXW4	1
GATA3	C13orf27	-1
GATA3	PCDH11X	-1
GATA3	RNASEL	1
GATA3	ABCC4	-1
GATA3	RAB39B	1
GATA3	AP2A2	1
GATA3	TRAK1	1
GATA3	ZNF319	-1
GATA3	NGFR	-1
GATA3	CRHBP	1
GATA3	CA5B	-1
GATA3	LONRF2	1
GATA3	IMPAD1	-1
GATA3	C20orf42	-1
GATA3	PRSS27	-1
GATA3	STK17A	-1
GATA3	EDN2	-1
GATA3	PRH2	1
GATA3	GSTZ1	1
GATA3	FLJ40142	1
GATA3	CHCHD7	-1
GATA3	PTGIS	-1
GATA3	C1orf38	-1
GATA3	KIAA0831	1
GATA3	RCE1	1
GATA3	PSTPIP1	-1
GATA3	JPH2	-1
GATA3	ATP1A1	-1
GATA3	LSS	-1
GATA3	AP1S3	-1
GATA3	LBP	-1
GATA3	CEACAM20	-1
GATA3	GATAD2A	-1
GATA3	NHSL1	-1
GATA3	SURF4	-1
GATA3	UBE2E3	-1
GATA3	MGC21881	1
[truncated: 12,308 more rows]
