# Supplementary material for: Integrative proteomic and gene expression analysis identify potential biomarkers for adjuvant trastuzumab resistance: analysis from the Fin-her phase III randomized trial
Source: Oncotarget. 2015 Sep 3;6(30):30306–16. doi: 10.18632/oncotarget.5080 (PMC4745800; doi:10.18632/oncotarget.5080)
Supplement: Supplementary file 3 [file oncotarget-06-30306-s003.xls]

## Sheet: Sheet1
Supplementary Table 3- GO analysis for each of the 10 signatures .
For each signature, the top 15 references signatures significantly intersecting with the signature evaluated are presented.
X.ref	query	R	Q	QR	P_val	fdr
positive_regulation_of_reproductive_process	Annexin_I_DOWN	103	179	6	0.00122	1
positive_regulation_of_viral_reproduction	Annexin_I_DOWN	77	179	5	0.00195	1
positive_regulation_of_multi_organism_process	Annexin_I_DOWN	81	179	5	0.00243	1
positive_regulation_of_rna_splicing	Annexin_I_DOWN	8	179	2	0.00354	1
positive_regulation_of_viral_transcription	Annexin_I_DOWN	55	179	4	0.00368	1
cellular_response_to_antibiotic	Annexin_I_DOWN	10	179	2	0.0056	1
negative_regulation_of_dna_damage_response__signal_transduction_by_p53_class_mediator	Annexin_I_DOWN	11	179	2	0.00679	1
regulation_of_viral_reproduction	Annexin_I_DOWN	104	179	5	0.00707	1
regulation_of_viral_transcription	Annexin_I_DOWN	68	179	4	0.00784	1
histone_h2a_acetylation	Annexin_I_DOWN	12	179	2	0.00808	1
positive_regulation_of_protein_transport	Annexin_I_DOWN	158	179	6	0.01003	1
histone_h4_acetylation	Annexin_I_DOWN	41	179	3	0.01165	1
peptidyl_lysine_modification	Annexin_I_DOWN	118	179	5	0.01183	1
mrna_processing	Annexin_I_DOWN	377	179	10	0.01219	1
ovulation	Annexin_I_DOWN	15	179	2	0.01257	1
extracellular_matrix_organization	Annexin_I_UP	197	468	26	2.5e-10	5.91705e-07
extracellular_structure_organization	Annexin_I_UP	198	468	26	2.7e-10	5.91705e-07
positive_regulation_of_cell_differentiation	Annexin_I_UP	474	468	39	1.3e-08	1.8993e-05
positive_regulation_of_developmental_process	Annexin_I_UP	652	468	47	2.7e-08	2.95852e-05
regulation_of_anatomical_structure_morphogenesis	Annexin_I_UP	579	468	43	4.7e-08	4.12002e-05
cell_migration	Annexin_I_UP	554	468	41	1.1e-07	8.0355e-05
cell_motility	Annexin_I_UP	606	468	43	1.7e-07	0.000106444
response_to_molecule_of_bacterial_origin	Annexin_I_UP	212	468	22	4.6e-07	0.000252023
taxis	Annexin_I_UP	532	468	38	7.8e-07	0.000341874
chemotaxis	Annexin_I_UP	532	468	38	7.8e-07	0.000341874
response_to_organic_nitrogen	Annexin_I_UP	140	468	17	1.1e-06	0.000401775
collagen_fibril_organization	Annexin_I_UP	37	468	9	1.1e-06	0.000401775
system_development	Annexin_I_UP	646	468	42	2.4e-06	0.0007305
positive_regulation_of_cell_migration	Annexin_I_UP	216	468	21	2.4e-06	0.0007305
response_to_lipopolysaccharide	Annexin_I_UP	199	468	20	2.5e-06	0.0007305
m_phase_of_mitotic_cell_cycle	Bcl-2_DOWN	94	999	19	6.9e-06	0.0208193
m_phase	Bcl-2_DOWN	96	999	19	9.5e-06	0.0208193
mitotic_cell_cycle	Bcl-2_DOWN	323	999	40	5.1e-05	0.074511
mitotic_prometaphase	Bcl-2_DOWN	85	999	16	9e-05	0.0986175
carbohydrate_catabolic_process	Bcl-2_DOWN	114	999	18	0.00034	0.298044
dna_unwinding_involved_in_replication	Bcl-2_DOWN	7	999	4	0.00051	0.372555
single_organism_carbohydrate_catabolic_process	Bcl-2_DOWN	111	999	17	0.00071	0.444561
cytokinesis	Bcl-2_DOWN	75	999	13	0.00091	0.47239
linoleic_acid_metabolic_process	Bcl-2_DOWN	8	999	4	0.00097	0.47239
hexose_metabolic_process	Bcl-2_DOWN	191	999	24	0.00126	0.552258
g2_m_transition_of_mitotic_cell_cycle	Bcl-2_DOWN	124	999	17	0.00246	0.780174
hexose_catabolic_process	Bcl-2_DOWN	74	999	12	0.00255	0.780174
response_to_methylmercury	Bcl-2_DOWN	10	999	4	0.00261	0.780174
coenzyme_metabolic_process	Bcl-2_DOWN	203	999	24	0.00287	0.780174
cellular_ketone_metabolic_process	Bcl-2_DOWN	691	999	63	0.00312	0.780174
negative_regulation_of_ras_protein_signal_transduction	Bcl-2_UP	26	769	6	0.00142	1
in_utero_embryonic_development	Bcl-2_UP	181	769	19	0.00163	1
negative_regulation_of_small_gtpase_mediated_signal_transduction	Bcl-2_UP	27	769	6	0.00175	1
chordate_embryonic_development	Bcl-2_UP	183	769	19	0.00185	1
embryo_development_ending_in_birth_or_egg_hatching	Bcl-2_UP	187	769	19	0.00237	1
cilium_assembly	Bcl-2_UP	71	769	10	0.0025	1
retina_homeostasis	Bcl-2_UP	7	769	3	0.00364	1
srp_dependent_cotranslational_protein_targeting_to_membrane	Bcl-2_UP	104	769	12	0.00528	1
mesoderm_morphogenesis	Bcl-2_UP	8	769	3	0.00562	1
smad_protein_complex_assembly	Bcl-2_UP	8	769	3	0.00562	1
protein_targeting_to_er	Bcl-2_UP	105	769	12	0.0057	1
establishment_of_protein_localization_to_endoplasmic_reticulum	Bcl-2_UP	105	769	12	0.0057	1
cotranslational_protein_targeting_to_membrane	Bcl-2_UP	105	769	12	0.0057	1
translational_initiation	Bcl-2_UP	119	769	13	0.00602	1
viral_transcription	Bcl-2_UP	83	769	10	0.00775	1
extracellular_matrix_organization	Caspase-7_cleavedD198_DOWN	197	765	28	4.2e-07	0.00103001
extracellular_structure_organization	Caspase-7_cleavedD198_DOWN	198	765	28	4.7e-07	0.00103001
skeletal_system_development	Caspase-7_cleavedD198_DOWN	151	765	22	4.8e-06	0.0070128
collagen_fibril_organization	Caspase-7_cleavedD198_DOWN	37	765	10	8.2e-06	0.00898515
heparan_sulfate_proteoglycan_metabolic_process	Caspase-7_cleavedD198_DOWN	19	765	7	2.1e-05	0.0184086
angiogenesis	Caspase-7_cleavedD198_DOWN	215	765	25	5.9e-05	0.0430995
negative_regulation_of_angiogenesis	Caspase-7_cleavedD198_DOWN	56	765	11	7.5e-05	0.0469607
cell_matrix_adhesion	Caspase-7_cleavedD198_DOWN	83	765	13	0.0002	0.109575
proteoglycan_metabolic_process	Caspase-7_cleavedD198_DOWN	39	765	8	0.00053	0.21915
artery_morphogenesis	Caspase-7_cleavedD198_DOWN	39	765	8	0.00053	0.21915
system_development	Caspase-7_cleavedD198_DOWN	646	765	51	0.00059	0.21915
negative_regulation_of_endothelial_cell_apoptotic_process	Caspase-7_cleavedD198_DOWN	9	765	4	0.0006	0.21915
blood_vessel_morphogenesis	Caspase-7_cleavedD198_DOWN	62	765	10	0.00083	0.278634
positive_regulation_of_cell_substrate_adhesion	Caspase-7_cleavedD198_DOWN	52	765	9	0.00089	0.278634
odontogenesis	Caspase-7_cleavedD198_DOWN	86	765	12	0.001	0.2922
regulation_of_immune_response	Caspase-7_cleavedD198_UP	516	1413	156	4e-44	1.7532e-40
positive_regulation_of_immune_system_process	Caspase-7_cleavedD198_UP	511	1413	145	1.8e-37	3.9447e-34
positive_regulation_of_immune_response	Caspase-7_cleavedD198_UP	333	1413	102	1.7e-29	2.4837e-26
mitotic_cell_cycle	Caspase-7_cleavedD198_UP	323	1413	94	2.2e-25	2.41065e-22
regulation_of_lymphocyte_activation	Caspase-7_cleavedD198_UP	283	1413	86	9.7e-25	8.50302e-22
regulation_of_leukocyte_activation	Caspase-7_cleavedD198_UP	319	1413	92	1.5e-24	1.09575e-21
regulation_of_cell_activation	Caspase-7_cleavedD198_UP	342	1413	95	5.4e-24	3.38117e-21
positive_regulation_of_cell_activation	Caspase-7_cleavedD198_UP	230	1413	75	8.3e-24	4.54736e-21
positive_regulation_of_leukocyte_activation	Caspase-7_cleavedD198_UP	222	1413	73	1.9e-23	9.253e-21
positive_regulation_of_lymphocyte_activation	Caspase-7_cleavedD198_UP	206	1413	69	9.4e-23	4.12002e-20
cell_cycle_phase	Caspase-7_cleavedD198_UP	502	1413	117	3.3e-22	1.3149e-19
regulation_of_t_cell_activation	Caspase-7_cleavedD198_UP	217	1413	70	5.4e-22	1.97235e-19
lymphocyte_activation	Caspase-7_cleavedD198_UP	244	1413	74	2.2e-21	7.41738e-19
immune_response_regulating_signaling_pathway	Caspase-7_cleavedD198_UP	213	1413	68	4e-21	1.25229e-18
positive_regulation_of_t_cell_activation	Caspase-7_cleavedD198_UP	162	1413	58	6.1e-21	1.78242e-18
extracellular_matrix_organization	Chk2_DOWN	197	267	11	0.00062	1
extracellular_structure_organization	Chk2_DOWN	198	267	11	0.00064	1
negative_regulation_of_smooth_muscle_cell_proliferation	Chk2_DOWN	27	267	4	0.0011	1
preassembly_of_gpi_anchor_in_er_membrane	Chk2_DOWN	16	267	3	0.00238	1
regulation_of_leukocyte_migration	Chk2_DOWN	80	267	6	0.00254	1
regulation_of_leukocyte_chemotaxis	Chk2_DOWN	57	267	5	0.00292	1
protein_heterooligomerization	Chk2_DOWN	57	267	5	0.00292	1
cell_matrix_adhesion	Chk2_DOWN	83	267	6	0.00305	1
regulation_of_neutrophil_chemotaxis	Chk2_DOWN	18	267	3	0.00339	1
cell_substrate_adhesion	Chk2_DOWN	115	267	7	0.00372	1
g1_s_transition_checkpoint	Chk2_DOWN	19	267	3	0.00397	1
positive_regulation_of_striated_muscle_cell_differentiation	Chk2_DOWN	20	267	3	0.00461	1
regulation_of_smooth_muscle_cell_proliferation	Chk2_DOWN	67	267	5	0.00587	1
primary_amino_compound_metabolic_process	Chk2_DOWN	23	267	3	0.0069	1
negative_regulation_of_cytokine_secretion	Chk2_DOWN	24	267	3	0.00779	1
dna_metabolic_process	Chk2_UP	643	272	29	3.1e-06	0.0135873
response_to_dna_damage_stimulus	Chk2_UP	550	272	25	1.3e-05	0.0164362
rna_splicing	Chk2_UP	291	272	17	1.5e-05	0.0164362
rna_splicing__via_transesterification_reactions	Chk2_UP	178	272	13	1.5e-05	0.0164362
dna_conformation_change	Chk2_UP	73	272	8	4e-05	0.035064
response_to_ionizing_radiation	Chk2_UP	112	272	9	0.00016	0.096426
regulation_of_cell_cycle_process	Chk2_UP	420	272	19	0.00016	0.096426
rna_processing	Chk2_UP	614	272	24	0.00021	0.096426
mrna_splicing__via_spliceosome	Chk2_UP	171	272	11	0.00022	0.096426
rna_splicing__via_transesterification_reactions_with_bulged_adenosine_as_nucleophile	Chk2_UP	171	272	11	0.00022	0.096426
cell_cycle	Chk2_UP	559	272	22	0.00035	0.139459
cell_cycle_phase	Chk2_UP	502	272	20	0.00056	0.194104
dna_repair	Chk2_UP	358	272	16	0.0006	0.194104
regulation_of_cell_cycle_arrest	Chk2_UP	257	272	13	0.00062	0.194104
response_to_radiation	Chk2_UP	307	272	14	0.00107	0.312654
cell_cycle_phase	DJ-1_DOWN	502	361	52	6.9e-20	3.02427e-16
mitotic_cell_cycle	DJ-1_DOWN	323	361	36	5.2e-15	1.13958e-11
m_phase_of_mitotic_cell_cycle	DJ-1_DOWN	94	361	20	3.6e-14	5.2596e-11
m_phase	DJ-1_DOWN	96	361	20	5.4e-14	5.91705e-11
mitotic_prometaphase	DJ-1_DOWN	85	361	18	7.5e-13	6.5745e-10
regulation_of_cell_cycle_process	DJ-1_DOWN	420	361	35	6e-11	4.383e-08
cell_cycle	DJ-1_DOWN	559	361	41	7e-11	4.383e-08
cell_cycle_checkpoint	DJ-1_DOWN	222	361	23	2.2e-09	1.20532e-06
regulation_of_cell_cycle_arrest	DJ-1_DOWN	257	361	24	7.7e-09	3.7499e-06
dna_metabolic_process	DJ-1_DOWN	643	361	40	1.4e-08	6.1362e-06
cell_division	DJ-1_DOWN	332	361	27	1.7e-08	6.77373e-06
spindle_organization	DJ-1_DOWN	68	361	11	4.3e-07	0.000157058
reciprocal_meiotic_recombination	DJ-1_DOWN	27	361	7	2.1e-06	0.000575269
reciprocal_dna_recombination	DJ-1_DOWN	27	361	7	2.1e-06	0.000575269
negative_regulation_of_mitosis	DJ-1_DOWN	38	361	8	2.1e-06	0.000575269
golgi_to_plasma_membrane_protein_transport	DJ-1_UP	13	263	3	0.00121	1
calcium_ion_dependent_exocytosis	DJ-1_UP	29	263	4	0.00137	1
golgi_to_plasma_membrane_transport	DJ-1_UP	19	263	3	0.00381	1
retina_homeostasis	DJ-1_UP	7	263	2	0.00567	1
negative_regulation_of_epidermal_growth_factor_activated_receptor_activity	DJ-1_UP	8	263	2	0.00748	1
regulation_of_microtubule_based_movement	DJ-1_UP	8	263	2	0.00748	1
lung_vasculature_development	DJ-1_UP	8	263	2	0.00748	1
respiratory_system_process	DJ-1_UP	9	263	2	0.00951	1
germ_cell_migration	DJ-1_UP	9	263	2	0.00951	1
coenzyme_a_biosynthetic_process	DJ-1_UP	10	263	2	0.01176	1
glomerulus_development	DJ-1_UP	10	263	2	0.01176	1
nucleoside_bisphosphate_metabolic_process	DJ-1_UP	29	263	3	0.01268	1
negative_regulation_of_receptor_activity	DJ-1_UP	11	263	2	0.01421	1
positive_regulation_of_dephosphorylation	DJ-1_UP	11	263	2	0.01421	1
axon_extension	DJ-1_UP	31	263	3	0.01522	1
digestive_system_process	ER-alpha_DOWN	37	1688	14	1.7e-05	0.074511
epidermis_development	ER-alpha_DOWN	147	1688	33	3.7e-05	0.0810855
positive_regulation_of_cell_differentiation	ER-alpha_DOWN	474	1688	76	0.00032	0.372555
positive_regulation_of_developmental_process	ER-alpha_DOWN	652	1688	99	0.00034	0.372555
regulation_of_anatomical_structure_morphogenesis	ER-alpha_DOWN	579	1688	88	0.00069	0.475869
tissue_development	ER-alpha_DOWN	556	1688	85	0.0007	0.475869
fat_cell_differentiation	ER-alpha_DOWN	80	1688	19	0.00076	0.475869
positive_regulation_of_cell_substrate_adhesion	ER-alpha_DOWN	52	1688	14	0.001	0.48213
positive_regulation_of_cell_migration	ER-alpha_DOWN	216	1688	39	0.001	0.48213
tissue_morphogenesis	ER-alpha_DOWN	307	1688	51	0.00135	0.48213
response_to_steroid_hormone_stimulus	ER-alpha_DOWN	285	1688	48	0.00137	0.48213
response_to_dexamethasone_stimulus	ER-alpha_DOWN	13	1688	6	0.00143	0.48213
morphogenesis_of_an_epithelial_fold	ER-alpha_DOWN	13	1688	6	0.00143	0.48213
positive_regulation_of_cell_motility	ER-alpha_DOWN	221	1688	39	0.00156	0.484869
positive_regulation_of_cellular_component_movement	ER-alpha_DOWN	229	1688	40	0.00166	0.484869
retina_homeostasis	ER-alpha_UP	7	1388	4	0.00178	1
branched_chain_amino_acid_metabolic_process	ER-alpha_UP	23	1388	7	0.00306	1
mesoderm_morphogenesis	ER-alpha_UP	8	1388	4	0.00332	1
response_to_interferon_alpha	ER-alpha_UP	13	1388	5	0.00396	1
branched_chain_amino_acid_catabolic_process	ER-alpha_UP	19	1388	6	0.00494	1
establishment_of_mitochondrion_localization	ER-alpha_UP	9	1388	4	0.00555	1
lysosome_organization	ER-alpha_UP	28	1388	7	0.00995	1
response_to_interferon_beta	ER-alpha_UP	11	1388	4	0.01257	1
positive_regulation_of_focal_adhesion_assembly	ER-alpha_UP	11	1388	4	0.01257	1
regulation_of_multicellular_organism_growth	ER-alpha_UP	60	1388	11	0.01618	1
embryonic_pattern_specification	ER-alpha_UP	54	1388	10	0.01995	1
reduction_of_cytosolic_calcium_ion_concentration	ER-alpha_UP	8	1388	3	0.02833	1
mitochondrion_transport_along_microtubule	ER-alpha_UP	8	1388	3	0.02833	1
positive_regulation_of_meiosis	ER-alpha_UP	8	1388	3	0.02833	1
establishment_of_mitochondrion_localization__microtubule_mediated	ER-alpha_UP	8	1388	3	0.02833	1
epidermis_development	GATA3_DOWN	147	1564	32	2.1e-05	0.092043
response_to_interleukin_6	GATA3_DOWN	20	1564	9	6.2e-05	0.135873
neutrophil_chemotaxis	GATA3_DOWN	34	1564	11	0.00033	0.48213
leukocyte_aggregation	GATA3_DOWN	8	1564	5	0.00044	0.48213
o_glycan_processing	GATA3_DOWN	55	1564	14	0.00086	0.753876
cellular_response_to_interleukin_6	GATA3_DOWN	14	1564	6	0.00152	0.976783
tissue_development	GATA3_DOWN	556	1564	78	0.00156	0.976783
mammary_gland_epithelial_cell_proliferation	GATA3_DOWN	11	1564	5	0.00283	1
alpha_linolenic_acid_metabolic_process	GATA3_DOWN	11	1564	5	0.00283	1
macrophage_chemotaxis	GATA3_DOWN	11	1564	5	0.00283	1
homotypic_cell_cell_adhesion	GATA3_DOWN	26	1564	8	0.00309	1
positive_regulation_of_muscle_contraction	GATA3_DOWN	26	1564	8	0.00309	1
hemidesmosome_assembly	GATA3_DOWN	12	1564	5	0.00445	1
positive_regulation_of_filopodium_assembly	GATA3_DOWN	17	1564	6	0.00481	1
leukocyte_chemotaxis	GATA3_DOWN	79	1564	16	0.00489	1
positive_regulation_of_transcription_elongation_from_rna_polymerase_ii_promoter	GATA3_UP	10	1412	6	8.5e-05	0.372555
positive_regulation_of_dna_dependent_transcription__elongation	GATA3_UP	16	1412	7	0.00028	0.40908
regulation_of_transcription_elongation_from_rna_polymerase_ii_promoter	GATA3_UP	16	1412	7	0.00028	0.40908
regulation_of_histone_h3_k4_methylation	GATA3_UP	16	1412	6	0.00201	1
branched_chain_amino_acid_catabolic_process	GATA3_UP	19	1412	6	0.00538	1
positive_regulation_of_histone_h3_k4_methylation	GATA3_UP	9	1412	4	0.0059	1
regulation_of_dna_dependent_transcription__elongation	GATA3_UP	33	1412	8	0.00808	1
dna_excision	GATA3_UP	21	1412	6	0.00919	1
nucleotide_excision_repair__dna_damage_removal	GATA3_UP	21	1412	6	0.00919	1
histone_ubiquitination	GATA3_UP	28	1412	7	0.0109	1
activation_of_protein_kinase_a_activity	GATA3_UP	16	1412	5	0.0115	1
regulation_of_histone_methylation	GATA3_UP	22	1412	6	0.01168	1
regulation_of_histone_modification	GATA3_UP	57	1412	11	0.01256	1
positive_regulation_of_interleukin_4_production	GATA3_UP	11	1412	4	0.01334	1
branched_chain_amino_acid_metabolic_process	GATA3_UP	23	1412	6	0.01461	1
activation_of_phospholipase_c_activity	Lck_DOWN	57	326	5	0.00679	1
positive_regulation_of_phospholipase_c_activity	Lck_DOWN	63	326	5	0.01029	1
regulation_of_phospholipase_c_activity	Lck_DOWN	64	326	5	0.01098	1
rhythmic_process	Lck_DOWN	180	326	9	0.0139	1
purine_containing_compound_biosynthetic_process	Lck_DOWN	121	326	7	0.0139	1
circadian_rhythm	Lck_DOWN	68	326	5	0.01403	1
golgi_to_endosome_transport	Lck_DOWN	9	326	2	0.01435	1
positive_regulation_of_dendritic_spine_development	Lck_DOWN	10	326	2	0.01769	1
positive_regulation_of_phospholipase_activity	Lck_DOWN	73	326	5	0.01859	1
negative_regulation_of_extrinsic_apoptotic_signaling_pathway	Lck_DOWN	11	326	2	0.02132	1
camp_biosynthetic_process	Lck_DOWN	11	326	2	0.02132	1
regulation_of_non_canonical_wnt_receptor_signaling_pathway	Lck_DOWN	11	326	2	0.02132	1
protein_palmitoylation	Lck_DOWN	12	326	2	0.02524	1
regulation_of_phospholipase_activity	Lck_DOWN	80	326	5	0.02646	1
positive_regulation_of_lipase_activity	Lck_DOWN	81	326	5	0.02773	1
regulation_of_immune_response	Lck_UP	516	997	141	1.9e-52	8.3277e-49
positive_regulation_of_immune_system_process	Lck_UP	511	997	135	2.7e-48	5.91705e-45
positive_regulation_of_immune_response	Lck_UP	333	997	91	8.8e-34	1.28568e-30
leukocyte_activation	Lck_UP	304	997	86	3.5e-33	3.83513e-30
regulation_of_cell_activation	Lck_UP	342	997	90	4.9e-32	4.29534e-29
regulation_of_lymphocyte_activation	Lck_UP	283	997	81	1.1e-31	8.0355e-29
regulation_of_leukocyte_activation	Lck_UP	319	997	86	1.8e-31	1.12706e-28
regulation_of_defense_response	Lck_UP	410	997	98	4e-31	2.1915e-28
lymphocyte_activation	Lck_UP	244	997	74	7.8e-31	3.7986e-28
cell_activation	Lck_UP	506	997	108	1.1e-29	4.8213e-27
positive_regulation_of_cell_activation	Lck_UP	230	997	70	2.6e-29	1.03598e-26
positive_regulation_of_leukocyte_activation	Lck_UP	222	997	67	7.3e-28	2.66633e-25
response_to_biotic_stimulus	Lck_UP	558	997	110	4.3e-27	1.44976e-24
positive_regulation_of_lymphocyte_activation	Lck_UP	206	997	62	8.7e-26	2.72372e-23
immune_response_regulating_signaling_pathway	Lck_UP	213	997	63	1e-25	2.922e-23
negative_regulation_of_viral_reproduction	Notch1_DOWN	30	252	4	0.00133	1
negative_regulation_of_viral_genome_replication	Notch1_DOWN	30	252	4	0.00133	1
cilium_morphogenesis	Notch1_DOWN	34	252	4	0.00214	1
response_to_iron_ion	Notch1_DOWN	20	252	3	0.00393	1
regulation_of_viral_genome_replication	Notch1_DOWN	41	252	4	0.00428	1
positive_regulation_of_epithelial_to_mesenchymal_transition	Notch1_DOWN	21	252	3	0.00453	1
negative_regulation_of_i_kappab_kinase_nf_kappab_cascade	Notch1_DOWN	22	252	3	0.00518	1
response_to_interferon_gamma	Notch1_DOWN	99	252	6	0.00549	1
regulation_of_microtubule_based_movement	Notch1_DOWN	8	252	2	0.00689	1
cerebral_cortex_radially_oriented_cell_migration	Notch1_DOWN	8	252	2	0.00689	1
maintenance_of_gastrointestinal_epithelium	Notch1_DOWN	8	252	2	0.00689	1
stress_granule_assembly	Notch1_DOWN	8	252	2	0.00689	1
positive_regulation_of_cell_morphogenesis_involved_in_differentiation	Notch1_DOWN	26	252	3	0.00833	1
response_to_virus	Notch1_DOWN	214	252	9	0.00835	1
negative_regulation_of_multi_organism_process	Notch1_DOWN	50	252	4	0.00869	1
cholesterol_metabolic_process	Notch1_UP	103	117	6	0.00013	0.39447
sterol_metabolic_process	Notch1_UP	110	117	6	0.00018	0.39447
negative_regulation_of_epithelial_cell_proliferation	Notch1_UP	82	117	5	0.00038	0.4383
negative_regulation_of_erk1_and_erk2_cascade	Notch1_UP	20	117	3	0.00043	0.4383
alcohol_metabolic_process	Notch1_UP	243	117	8	0.0005	0.4383
regulation_of_fibroblast_growth_factor_receptor_signaling_pathway	Notch1_UP	24	117	3	0.00075	0.532221
calcium_dependent_cell_cell_adhesion	Notch1_UP	25	117	3	0.00085	0.532221
steroid_biosynthetic_process	Notch1_UP	107	117	5	0.00129	0.62823
dorsal_ventral_pattern_formation	Notch1_UP	63	117	4	0.00129	0.62823
regulation_of_nerve_growth_factor_receptor_signaling_pathway	Notch1_UP	8	117	2	0.00153	0.670599
fatty_acid_homeostasis	Notch1_UP	9	117	2	0.00196	0.780971
steroid_metabolic_process	Notch1_UP	239	117	7	0.00222	0.810855
lens_morphogenesis_in_camera_type_eye	Notch1_UP	11	117	2	0.00296	0.926691
negative_regulation_of_fibroblast_growth_factor_receptor_signaling_pathway	Notch1_UP	11	117	2	0.00296	0.926691
negative_regulation_of_gtpase_activity	Notch1_UP	12	117	2	0.00354	1
nucleosome_assembly	Syk_DOWN	103	236	7	0.00099	1
regulation_of_sodium_ion_transmembrane_transporter_activity	Syk_DOWN	16	236	3	0.00168	1
protein_dna_complex_assembly	Syk_DOWN	116	236	7	0.00197	1
cell_cell_junction_organization	Syk_DOWN	119	236	7	0.00227	1
nucleosome_organization	Syk_DOWN	123	236	7	0.00274	1
cell_surface_receptor_signaling_pathway_involved_in_heart_development	Syk_DOWN	19	236	3	0.00281	1
regulation_of_stress_fiber_assembly	Syk_DOWN	39	236	4	0.00282	1
protein_dna_complex_subunit_organization	Syk_DOWN	131	236	7	0.00389	1
regulation_of_actin_filament_bundle_assembly	Syk_DOWN	45	236	4	0.00476	1
heart_valve_morphogenesis	Syk_DOWN	24	236	3	0.00554	1
epithelial_to_mesenchymal_transition_involved_in_endocardial_cushion_formation	Syk_DOWN	8	236	2	0.00606	1
positive_regulation_of_meiosis	Syk_DOWN	8	236	2	0.00606	1
notch_signaling_involved_in_heart_development	Syk_DOWN	8	236	2	0.00606	1
in_utero_embryonic_development	Syk_DOWN	181	236	8	0.00653	1
chordate_embryonic_development	Syk_DOWN	183	236	8	0.00696	1
regulation_of_immune_response	Syk_UP	516	570	88	7e-35	3.0681e-31
positive_regulation_of_immune_system_process	Syk_UP	511	570	82	1.5e-30	3.28725e-27
regulation_of_lymphocyte_activation	Syk_UP	283	570	50	1e-20	1.461e-17
regulation_of_leukocyte_activation	Syk_UP	319	570	52	7e-20	6.93975e-17
positive_regulation_of_immune_response	Syk_UP	333	570	53	9.2e-20	6.93975e-17
positive_regulation_of_cell_activation	Syk_UP	230	570	44	9.5e-20	6.93975e-17
positive_regulation_of_leukocyte_activation	Syk_UP	222	570	43	1.5e-19	9.39214e-17
regulation_of_cell_activation	Syk_UP	342	570	53	3.1e-19	1.69841e-16
leukocyte_activation	Syk_UP	304	570	49	1.4e-18	6.818e-16
positive_regulation_of_lymphocyte_activation	Syk_UP	206	570	40	2.7e-18	1.11567e-15
regulation_of_t_cell_activation	Syk_UP	217	570	41	2.8e-18	1.11567e-15
immune_response_regulating_cell_surface_receptor_signaling_pathway	Syk_UP	129	570	31	3.2e-17	1.1688e-14
lymphocyte_activation	Syk_UP	244	570	42	3.8e-17	1.28118e-14
positive_regulation_of_t_cell_activation	Syk_UP	162	570	34	8.1e-17	2.53588e-14
response_to_interferon_gamma	Syk_UP	99	570	27	1.1e-16	3.2142e-14
