# Supplementary material for: Integrative proteomic and gene expression analysis identify potential biomarkers for adjuvant trastuzumab resistance: analysis from the Fin-her phase III randomized trial
Source: Oncotarget. 2015 Sep 3;6(30):30306–16. doi: 10.18632/oncotarget.5080 (PMC4745800; doi:10.18632/oncotarget.5080)
Supplement: Supplementary file 4 [file oncotarget-06-30306-s004.xls]

## Sheet: Sheet1
Supplementary Table 4- MSigDB analysis for each of the 10 signatures.
For each signature, the top 15 references signatures significantly intersecting with the signature evaluated are presented.
X.ref	query	R	Q	QR	P_val	fdr
RNA_METABOLIC_PROCESS	Annexin_I_DOWN	841	179	19	2.8e-06	0.028826
CHARAFE_BREAST_CANCER_LUMINAL_VS_MESENCHYMAL_UP	Annexin_I_DOWN	448	179	13	8.5e-06	0.0437538
NUCLEOBASENUCLEOSIDENUCLEOTIDE_AND_NUCLEIC_ACID_METABOLIC_PROCESS	Annexin_I_DOWN	1244	179	22	2.2e-05	0.0446117
KEGG_HUNTINGTONS_DISEASE	Annexin_I_DOWN	179	179	8	2.4e-05	0.0446117
BOCHKIS_FOXA2_TARGETS	Annexin_I_DOWN	425	179	12	2.5e-05	0.0446117
MODULE_62	Annexin_I_DOWN	89	179	6	2.6e-05	0.0446117
V$CIZ_01	Annexin_I_DOWN	244	179	9	3.5e-05	0.0501881
BIOPOLYMER_METABOLIC_PROCESS	Annexin_I_DOWN	1684	179	26	3.9e-05	0.0501881
GSE17721_PAM3CSK4_VS_GADIQUIMOD_4H_BMDM_UP	Annexin_I_DOWN	200	179	8	5.4e-05	0.0561545
V$GABP_B	Annexin_I_DOWN	259	179	9	5.5e-05	0.0561545
NUCLEUS	Annexin_I_DOWN	1428	179	23	6e-05	0.0561545
V$NF1_Q6_01	Annexin_I_DOWN	268	179	9	7.1e-05	0.0609121
ASTON_MAJOR_DEPRESSIVE_DISORDER_DN	Annexin_I_DOWN	157	179	7	8e-05	0.0633538
MORF_ERH	Annexin_I_DOWN	114	179	6	0.00011	0.0808893
RNA_PROCESSING	Annexin_I_DOWN	173	179	7	0.00015	0.0965156
SCHUETZ_BREAST_CANCER_DUCTAL_INVASIVE_UP	Annexin_I_UP	351	468	88	4.4e-77	4.5298e-73
MODULE_47	Annexin_I_UP	225	468	59	1e-52	5.1475e-49
CHARAFE_BREAST_CANCER_LUMINAL_VS_MESENCHYMAL_DN	Annexin_I_UP	460	468	74	9.8e-50	3.36303e-46
SMID_BREAST_CANCER_LUMINAL_B_DN	Annexin_I_UP	562	468	78	1.6e-47	4.118e-44
CHARAFE_BREAST_CANCER_LUMINAL_VS_BASAL_DN	Annexin_I_UP	452	468	70	7.2e-46	1.48248e-42
LIM_MAMMARY_STEM_CELL_UP	Annexin_I_UP	489	468	72	1.2e-45	2.059e-42
MODULE_1	Annexin_I_UP	368	468	57	2.3e-37	3.38264e-34
LINDGREN_BLADDER_CANCER_CLUSTER_2B	Annexin_I_UP	389	468	57	5.1e-36	6.56306e-33
MODULE_5	Annexin_I_UP	434	468	58	2.1e-34	2.40217e-31
PICCALUGA_ANGIOIMMUNOBLASTIC_LYMPHOMA_UP	Annexin_I_UP	205	468	42	7e-33	7.2065e-30
REN_ALVEOLAR_RHABDOMYOSARCOMA_DN	Annexin_I_UP	408	468	55	7.7e-33	7.2065e-30
VECCHI_GASTRIC_CANCER_ADVANCED_VS_EARLY_UP	Annexin_I_UP	174	468	39	3.4e-32	2.77173e-29
MODULE_2	Annexin_I_UP	384	468	53	3.5e-32	2.77173e-29
CHICAS_RB1_TARGETS_CONFLUENT	Annexin_I_UP	562	468	62	6.9e-32	5.07396e-29
BOQUEST_STEM_CELL_UP	Annexin_I_UP	260	468	45	8.5e-32	5.83383e-29
SHEDDEN_LUNG_CANCER_POOR_SURVIVAL_A6	Bcl-2_DOWN	455	999	84	2.6e-35	2.6767e-31
SOTIRIOU_BREAST_CANCER_GRADE_1_VS_3_UP	Bcl-2_DOWN	151	999	47	7.6e-31	3.9121e-27
ROSTY_CERVICAL_CANCER_PROLIFERATION_CLUSTER	Bcl-2_DOWN	140	999	41	6.5e-26	2.23058e-22
MODULE_54	Bcl-2_DOWN	262	999	52	9.2e-24	2.36785e-20
GOBERT_OLIGODENDROCYTE_DIFFERENTIATION_UP	Bcl-2_DOWN	570	999	77	2.4e-23	4.9416e-20
DUTERTRE_ESTRADIOL_RESPONSE_24HR_UP	Bcl-2_DOWN	324	999	57	3.5e-23	6.00542e-20
VANTVEER_BREAST_CANCER_ESR1_DN	Bcl-2_DOWN	239	999	48	2.9e-22	4.26507e-19
LINDGREN_BLADDER_CANCER_CLUSTER_1_DN	Bcl-2_DOWN	377	999	60	5e-22	6.43437e-19
SMID_BREAST_CANCER_BASAL_UP	Bcl-2_DOWN	646	999	79	3.5e-21	4.00361e-18
CAIRO_HEPATOBLASTOMA_CLASSES_UP	Bcl-2_DOWN	605	999	73	2.5e-19	2.57375e-16
CROONQUIST_IL6_DEPRIVATION_DN	Bcl-2_DOWN	98	999	29	7.3e-19	6.83214e-16
PUJANA_BRCA1_PCC_NETWORK	Bcl-2_DOWN	1648	999	134	1.3e-18	1.11529e-15
GNF2_ESPL1	Bcl-2_DOWN	35	999	18	2.8e-17	2.21738e-14
CROONQUIST_NRAS_SIGNALING_DN	Bcl-2_DOWN	72	999	24	3.4e-17	2.50021e-14
CASORELLI_ACUTE_PROMYELOCYTIC_LEUKEMIA_DN	Bcl-2_DOWN	662	999	73	3.8e-17	2.60807e-14
VANTVEER_BREAST_CANCER_ESR1_UP	Bcl-2_UP	167	769	54	3.7e-42	3.80915e-38
SMID_BREAST_CANCER_BASAL_DN	Bcl-2_UP	693	769	88	6.6e-33	3.39735e-29
SMID_BREAST_CANCER_LUMINAL_B_UP	Bcl-2_UP	169	769	38	1.3e-23	4.46117e-20
DOANE_BREAST_CANCER_ESR1_UP	Bcl-2_UP	111	769	29	2.8e-20	7.2065e-17
RAF_UP.V1_DN	Bcl-2_UP	194	769	36	1.8e-19	3.7062e-16
YANG_BREAST_CANCER_ESR1_UP	Bcl-2_UP	36	769	18	5.4e-19	9.2655e-16
FARMER_BREAST_CANCER_APOCRINE_VS_LUMINAL	Bcl-2_UP	326	769	41	1e-15	1.47071e-12
FARMER_BREAST_CANCER_BASAL_VS_LULMINAL	Bcl-2_UP	329	769	41	1.4e-15	1.80163e-12
GOZGIT_ESR1_TARGETS_DN	Bcl-2_UP	762	769	62	7.4e-14	8.46478e-11
REACTOME_GENERIC_TRANSCRIPTION_PATHWAY	Bcl-2_UP	345	769	39	1.7e-13	1.75015e-10
CREIGHTON_ENDOCRINE_THERAPY_RESISTANCE_1	Bcl-2_UP	524	769	48	8e-13	7.48727e-10
VANTVEER_BREAST_CANCER_METASTASIS_UP	Bcl-2_UP	56	769	16	1.8e-12	1.54425e-09
RODRIGUES_THYROID_CARCINOMA_ANAPLASTIC_DN	Bcl-2_UP	526	769	46	1.2e-11	9.50308e-09
POOLA_INVASIVE_BREAST_CANCER_DN	Bcl-2_UP	134	769	22	2.5e-11	1.83839e-08
DUTERTRE_ESTRADIOL_RESPONSE_6HR_UP	Bcl-2_UP	229	769	27	3.7e-10	2.53943e-07
SCHUETZ_BREAST_CANCER_DUCTAL_INVASIVE_UP	Caspase-7_cleavedD198_DOWN	351	765	56	2.8e-26	2.8826e-22
ANASTASSIOU_CANCER_MESENCHYMAL_TRANSITION_SIGNATURE	Caspase-7_cleavedD198_DOWN	64	765	26	5.6e-24	2.8826e-20
LIM_MAMMARY_STEM_CELL_UP	Caspase-7_cleavedD198_DOWN	489	765	54	7.7e-18	2.64238e-14
SMID_BREAST_CANCER_BASAL_DN	Caspase-7_cleavedD198_DOWN	693	765	65	1.4e-17	3.60325e-14
RODRIGUES_THYROID_CARCINOMA_ANAPLASTIC_DN	Caspase-7_cleavedD198_DOWN	526	765	53	7.9e-16	1.62661e-12
MODULE_47	Caspase-7_cleavedD198_DOWN	225	765	34	1e-15	1.71583e-12
MODULE_122	Caspase-7_cleavedD198_DOWN	141	765	27	2.3e-15	3.38264e-12
TURASHVILI_BREAST_LOBULAR_CARCINOMA_VS_DUCTAL_NORMAL_UP	Caspase-7_cleavedD198_DOWN	68	765	19	2.2e-14	2.83112e-11
CUI_TCF21_TARGETS_2_DN	Caspase-7_cleavedD198_DOWN	830	765	66	2.6e-14	2.97411e-11
PROTEINACEOUS_EXTRACELLULAR_MATRIX	Caspase-7_cleavedD198_DOWN	98	765	22	2.9e-14	2.98555e-11
BERTUCCI_MEDULLARY_VS_DUCTAL_BREAST_CANCER_DN	Caspase-7_cleavedD198_DOWN	169	765	28	3.3e-14	3.0885e-11
EXTRACELLULAR_MATRIX	Caspase-7_cleavedD198_DOWN	100	765	22	4.5e-14	3.86062e-11
BOQUEST_STEM_CELL_UP	Caspase-7_cleavedD198_DOWN	260	765	34	8.2e-14	6.49377e-11
TURASHVILI_BREAST_LOBULAR_CARCINOMA_VS_LOBULAR_NORMAL_DN	Caspase-7_cleavedD198_DOWN	74	765	19	1.2e-13	8.82429e-11
PID_INTEGRIN1_PATHWAY	Caspase-7_cleavedD198_DOWN	66	765	18	1.7e-13	1.16677e-10
POOLA_INVASIVE_BREAST_CANCER_UP	Caspase-7_cleavedD198_UP	287	1413	143	7.4e-106	7.6183e-102
WALLACE_PROSTATE_CANCER_RACE_UP	Caspase-7_cleavedD198_UP	298	1413	125	5.8e-81	2.98555e-77
DODD_NASOPHARYNGEAL_CARCINOMA_DN	Caspase-7_cleavedD198_UP	1357	1413	254	1.6e-76	5.49067e-73
REACTOME_IMMUNE_SYSTEM	Caspase-7_cleavedD198_UP	907	1413	205	4.2e-76	1.08098e-72
SMID_BREAST_CANCER_NORMAL_LIKE_UP	Caspase-7_cleavedD198_UP	475	1413	147	8e-74	1.6472e-70
SHEDDEN_LUNG_CANCER_POOR_SURVIVAL_A6	Caspase-7_cleavedD198_UP	455	1413	143	8.5e-73	1.45846e-69
GOBERT_OLIGODENDROCYTE_DIFFERENTIATION_UP	Caspase-7_cleavedD198_UP	570	1413	159	1.3e-72	1.91193e-69
PUJANA_BRCA1_PCC_NETWORK	Caspase-7_cleavedD198_UP	1648	1413	276	2.6e-72	3.34587e-69
MODULE_84	Caspase-7_cleavedD198_UP	549	1413	154	1.1e-70	1.25828e-67
SOTIRIOU_BREAST_CANCER_GRADE_1_VS_3_UP	Caspase-7_cleavedD198_UP	151	1413	86	2.5e-70	2.57375e-67
MODULE_54	Caspase-7_cleavedD198_UP	262	1413	108	5.5e-69	5.1475e-66
ROSTY_CERVICAL_CANCER_PROLIFERATION_CLUSTER	Caspase-7_cleavedD198_UP	140	1413	82	1.8e-68	1.54425e-65
MODULE_46	Caspase-7_cleavedD198_UP	394	1413	125	4e-64	3.16769e-61
PUJANA_ATM_PCC_NETWORK	Caspase-7_cleavedD198_UP	1435	1413	240	3.4e-62	2.33353e-59
KOBAYASHI_EGFR_SIGNALING_24HR_DN	Caspase-7_cleavedD198_UP	251	1413	100	3.4e-62	2.33353e-59
ANASTASSIOU_CANCER_MESENCHYMAL_TRANSITION_SIGNATURE	Chk2_DOWN	64	267	12	1.2e-12	1.2354e-08
FARMER_BREAST_CANCER_CLUSTER_5	Chk2_DOWN	19	267	8	5e-12	2.09332e-08
SCHUETZ_BREAST_CANCER_DUCTAL_INVASIVE_UP	Chk2_DOWN	351	267	22	6.1e-12	2.09332e-08
REN_ALVEOLAR_RHABDOMYOSARCOMA_DN	Chk2_DOWN	408	267	23	1.7e-11	4.37538e-08
ONDER_CDH1_TARGETS_2_UP	Chk2_DOWN	256	267	16	5.2e-09	9.85379e-06
BOQUEST_STEM_CELL_UP	Chk2_DOWN	260	267	16	6.5e-09	9.85379e-06
MODULE_47	Chk2_DOWN	225	267	15	6.7e-09	9.85379e-06
FORTSCHEGGER_PHF8_TARGETS_DN	Chk2_DOWN	781	267	26	5.9e-08	7.59256e-05
chr11q23	Chk2_DOWN	135	267	11	9.4e-08	9.78025e-05
SMID_BREAST_CANCER_BASAL_DN	Chk2_DOWN	693	267	24	9.5e-08	9.78025e-05
TURASHVILI_BREAST_LOBULAR_CARCINOMA_VS_LOBULAR_NORMAL_DN	Chk2_DOWN	74	267	8	6.3e-07	0.000557646
KEGG_FOCAL_ADHESION	Chk2_DOWN	199	267	12	6.5e-07	0.000557646
LOPEZ_MBD_TARGETS	Chk2_DOWN	956	267	27	8.3e-07	0.000657296
BROWNE_HCMV_INFECTION_18HR_DN	Chk2_DOWN	175	267	11	1.3e-06	0.000955964
SUNG_METASTASIS_STROMA_UP	Chk2_DOWN	110	267	9	1.4e-06	0.000960867
CAIRO_HEPATOBLASTOMA_CLASSES_UP	Chk2_UP	605	272	37	9.6e-19	7.72125e-15
DODD_NASOPHARYNGEAL_CARCINOMA_DN	Chk2_UP	1357	272	54	1.5e-18	7.72125e-15
PUJANA_CHEK2_PCC_NETWORK	Chk2_UP	778	272	41	2.3e-18	7.89283e-15
PUJANA_BRCA1_PCC_NETWORK	Chk2_UP	1648	272	59	4.2e-18	1.08097e-14
KRIGE_RESPONSE_TO_TOSEDOSTAT_24HR_DN	Chk2_UP	1004	272	41	1.5e-14	3.0885e-11
KINSEY_TARGETS_OF_EWSR1_FLII_FUSION_UP	Chk2_UP	1271	272	46	2.5e-14	4.28958e-11
KRIGE_RESPONSE_TO_TOSEDOSTAT_6HR_DN	Chk2_UP	904	272	36	1.5e-12	2.20607e-09
LEE_BMP2_TARGETS_DN	Chk2_UP	882	272	35	3.4e-12	4.37537e-09
FEVR_CTNNB1_TARGETS_DN	Chk2_UP	553	272	27	1.2e-11	1.37267e-08
DUTERTRE_ESTRADIOL_RESPONSE_24HR_UP	Chk2_UP	324	272	20	1.1e-10	1.13245e-07
RODRIGUES_THYROID_CARCINOMA_POORLY_DIFFERENTIATED_UP	Chk2_UP	631	272	27	2.3e-10	2.15259e-07
PUJANA_ATM_PCC_NETWORK	Chk2_UP	1435	272	42	3.2e-10	2.74533e-07
NUCLEUS	Chk2_UP	1428	272	41	9.4e-10	7.44408e-07
V$E2F1_Q4_01	Chk2_UP	228	272	16	1.3e-09	9.55964e-07
V$E2F4DP2_01	Chk2_UP	234	272	16	1.9e-09	1.08368e-06
DODD_NASOPHARYNGEAL_CARCINOMA_DN	DJ-1_DOWN	1357	361	110	3.2e-56	3.2944e-52
GOBERT_OLIGODENDROCYTE_DIFFERENTIATION_UP	DJ-1_DOWN	570	361	77	8.5e-55	4.118e-51
SOTIRIOU_BREAST_CANCER_GRADE_1_VS_3_UP	DJ-1_DOWN	151	361	49	1.2e-54	4.118e-51
MODULE_54	DJ-1_DOWN	262	361	53	4.8e-47	1.15304e-43
DUTERTRE_ESTRADIOL_RESPONSE_24HR_UP	DJ-1_DOWN	324	361	57	5.6e-47	1.15304e-43
MARSON_BOUND_BY_E2F4_UNSTIMULATED	DJ-1_DOWN	727	361	75	8.8e-45	1.50993e-41
SHEDDEN_LUNG_CANCER_POOR_SURVIVAL_A6	DJ-1_DOWN	455	361	62	3.7e-44	5.44164e-41
KOBAYASHI_EGFR_SIGNALING_24HR_DN	DJ-1_DOWN	251	361	49	1.1e-42	1.41556e-39
KINSEY_TARGETS_OF_EWSR1_FLII_FUSION_UP	DJ-1_DOWN	1271	361	92	2.8e-42	3.20289e-39
ROSTY_CERVICAL_CANCER_PROLIFERATION_CLUSTER	DJ-1_DOWN	140	361	39	1.2e-40	1.2354e-37
CAIRO_HEPATOBLASTOMA_CLASSES_UP	DJ-1_DOWN	605	361	65	8.9e-40	8.32959e-37
GRAHAM_CML_DIVIDING_VS_NORMAL_QUIESCENT_UP	DJ-1_DOWN	181	361	41	1.2e-38	1.0295e-35
PUJANA_CHEK2_PCC_NETWORK	DJ-1_DOWN	778	361	68	6.4e-36	5.06831e-33
VECCHI_GASTRIC_CANCER_EARLY_UP	DJ-1_DOWN	424	361	53	9.1e-36	6.69175e-33
GSE15750_DAY6_VS_DAY10_EFF_CD8_TCELL_UP	DJ-1_DOWN	200	361	40	2.1e-35	1.4413e-32
LASTOWSKA_NEUROBLASTOMA_COPY_NUMBER_DN	DJ-1_UP	796	263	56	3.8e-32	3.9121e-28
chr1p36	DJ-1_UP	418	263	41	4e-29	2.059e-25
CUI_TCF21_TARGETS_2_DN	DJ-1_UP	830	263	29	2.3e-09	7.89283e-06
V$LEF1_Q2	DJ-1_UP	223	263	15	4.8e-09	1.2354e-05
NAKAMURA_TUMOR_ZONE_PERIPHERAL_VS_CENTRAL_DN	DJ-1_UP	624	263	23	4.4e-08	9.0596e-05
chr1p34	DJ-1_UP	179	263	12	1.8e-07	0.00030885
LI_WILMS_TUMOR_VS_FETAL_KIDNEY_1_UP	DJ-1_UP	182	263	12	2.1e-07	0.00030885
BUYTAERT_PHOTODYNAMIC_THERAPY_STRESS_UP	DJ-1_UP	811	263	25	3.4e-07	0.000437538
RAY_TUMORIGENESIS_BY_ERBB2_CDC25A_DN	DJ-1_UP	159	263	11	4.2e-07	0.000480433
MITSIADES_RESPONSE_TO_APLIDIN_UP	DJ-1_UP	439	263	17	1.4e-06	0.00131027
WHITE_NEUROBLASTOMA_WITH_1P36.3_DELETION	DJ-1_UP	21	263	5	1.4e-06	0.00131027
OKAWA_NEUROBLASTOMA_1P36_31_DELETION	DJ-1_UP	22	263	5	1.8e-06	0.00154425
GSE12845_PRE_GC_VS_DARKZONE_GC_TONSIL_BCELL_DN	DJ-1_UP	200	263	11	4e-06	0.00316769
BAELDE_DIABETIC_NEPHROPATHY_DN	DJ-1_UP	434	263	16	5.3e-06	0.00339129
SWEET_LUNG_CANCER_KRAS_DN	DJ-1_UP	435	263	16	5.4e-06	0.00339129
SMID_BREAST_CANCER_BASAL_UP	ER-alpha_DOWN	646	1688	230	1.2e-114	1.2354e-110
SMID_BREAST_CANCER_LUMINAL_B_DN	ER-alpha_DOWN	562	1688	200	2.8e-99	1.4413e-95
VANTVEER_BREAST_CANCER_ESR1_DN	ER-alpha_DOWN	239	1688	118	1e-77	3.43167e-74
CHARAFE_BREAST_CANCER_LUMINAL_VS_BASAL_DN	ER-alpha_DOWN	452	1688	136	5.3e-57	1.36409e-53
SMID_BREAST_CANCER_RELAPSE_IN_BONE_DN	ER-alpha_DOWN	313	1688	99	8.7e-44	1.79133e-40
ONDER_CDH1_TARGETS_2_DN	ER-alpha_DOWN	464	1688	101	2.1e-29	3.60325e-26
MEISSNER_BRAIN_HCP_WITH_H3K4ME3_AND_H3K27ME3	ER-alpha_DOWN	1069	1688	164	6.1e-28	8.97136e-25
TURASHVILI_BREAST_DUCTAL_CARCINOMA_VS_DUCTAL_NORMAL_DN	ER-alpha_DOWN	196	1688	61	5.4e-27	6.94913e-24
CHARAFE_BREAST_CANCER_LUMINAL_VS_MESENCHYMAL_DN	ER-alpha_DOWN	460	1688	94	2.8e-25	3.20289e-22
FARMER_BREAST_CANCER_BASAL_VS_LULMINAL	ER-alpha_DOWN	329	1688	77	8.8e-25	9.0596e-22
AACTTT_UNKNOWN	ER-alpha_DOWN	1889	1688	229	6.2e-24	5.80264e-21
CTTTGT_V$LEF1_Q2	ER-alpha_DOWN	1964	1688	235	8.5e-24	7.29229e-21
CAGGTG_V$E12_Q6	ER-alpha_DOWN	2477	1688	276	2.8e-23	2.21738e-20
DELYS_THYROID_CANCER_UP	ER-alpha_DOWN	443	1688	88	7.5e-23	5.51518e-20
LIM_MAMMARY_STEM_CELL_UP	ER-alpha_DOWN	489	1688	93	1.1e-22	7.54967e-20
VANTVEER_BREAST_CANCER_ESR1_UP	ER-alpha_UP	167	1388	104	1.5e-91	1.54425e-87
SMID_BREAST_CANCER_BASAL_DN	ER-alpha_UP	693	1388	188	3e-85	1.54425e-81
SMID_BREAST_CANCER_LUMINAL_B_UP	ER-alpha_UP	169	1388	76	1e-52	3.43167e-49
DOANE_BREAST_CANCER_ESR1_UP	ER-alpha_UP	111	1388	53	8.4e-39	2.16195e-35
CHARAFE_BREAST_CANCER_LUMINAL_VS_BASAL_UP	ER-alpha_UP	376	1388	88	2e-34	4.118e-31
FARMER_BREAST_CANCER_BASAL_VS_LULMINAL	ER-alpha_UP	329	1388	82	3e-34	5.1475e-31
YANG_BREAST_CANCER_ESR1_UP	ER-alpha_UP	36	1388	28	8.3e-30	1.22069e-26
CHARAFE_BREAST_CANCER_LUMINAL_VS_MESENCHYMAL_UP	ER-alpha_UP	448	1388	82	2.1e-24	2.70244e-21
SMID_BREAST_CANCER_RELAPSE_IN_BONE_UP	ER-alpha_UP	96	1388	35	2.8e-21	3.20289e-18
GOZGIT_ESR1_TARGETS_DN	ER-alpha_UP	762	1388	104	2.3e-20	2.36785e-17
FARMER_BREAST_CANCER_APOCRINE_VS_LUMINAL	ER-alpha_UP	326	1388	63	2.8e-20	2.62055e-17
CREIGHTON_ENDOCRINE_THERAPY_RESISTANCE_1	ER-alpha_UP	524	1388	82	6.5e-20	5.57646e-17
SMID_BREAST_CANCER_RELAPSE_IN_BRAIN_DN	ER-alpha_UP	83	1388	31	2.3e-19	1.82142e-16
VANTVEER_BREAST_CANCER_METASTASIS_UP	ER-alpha_UP	56	1388	26	2.5e-19	1.83839e-16
MASSARWEH_TAMOXIFEN_RESISTANCE_DN	ER-alpha_UP	253	1388	53	6.9e-19	4.7357e-16
SMID_BREAST_CANCER_BASAL_UP	GATA3_DOWN	646	1564	229	5.6e-121	5.7652e-117
SMID_BREAST_CANCER_LUMINAL_B_DN	GATA3_DOWN	562	1564	206	9.6e-112	4.9416e-108
VANTVEER_BREAST_CANCER_ESR1_DN	GATA3_DOWN	239	1564	127	5.3e-93	1.81878e-89
SMID_BREAST_CANCER_RELAPSE_IN_BONE_DN	GATA3_DOWN	313	1564	110	3.9e-57	1.00376e-53
CHARAFE_BREAST_CANCER_LUMINAL_VS_BASAL_DN	GATA3_DOWN	452	1564	125	1.4e-51	2.8826e-48
DOANE_BREAST_CANCER_ESR1_DN	GATA3_DOWN	48	1564	32	1.1e-28	1.88742e-25
JAEGER_METASTASIS_DN	GATA3_DOWN	258	1564	69	6.5e-28	9.55964e-25
CHARAFE_BREAST_CANCER_LUMINAL_VS_MESENCHYMAL_DN	GATA3_DOWN	460	1564	91	8.5e-26	1.09384e-22
FARMER_BREAST_CANCER_BASAL_VS_LULMINAL	GATA3_DOWN	329	1564	72	2.4e-23	2.74533e-20
TURASHVILI_BREAST_DUCTAL_CARCINOMA_VS_DUCTAL_NORMAL_DN	GATA3_DOWN	196	1564	54	8.5e-23	8.75075e-20
DELYS_THYROID_CANCER_UP	GATA3_DOWN	443	1564	83	5.1e-22	4.77314e-19
ONDER_CDH1_TARGETS_2_DN	GATA3_DOWN	464	1564	84	2.9e-21	2.48796e-18
MODULE_297	GATA3_DOWN	80	1564	33	1.5e-20	1.10304e-17
MODULE_357	GATA3_DOWN	80	1564	33	1.5e-20	1.10304e-17
CAGGTG_V$E12_Q6	GATA3_DOWN	2477	1564	252	2.1e-20	1.35122e-17
SMID_BREAST_CANCER_BASAL_DN	GATA3_UP	693	1412	209	2e-103	2.059e-99
VANTVEER_BREAST_CANCER_ESR1_UP	GATA3_UP	167	1412	109	1.8e-98	9.2655e-95
SMID_BREAST_CANCER_LUMINAL_B_UP	GATA3_UP	169	1412	80	4.5e-57	1.54425e-53
CHARAFE_BREAST_CANCER_LUMINAL_VS_BASAL_UP	GATA3_UP	376	1412	101	1.7e-44	4.37537e-41
FARMER_BREAST_CANCER_BASAL_VS_LULMINAL	GATA3_UP	329	1412	90	2e-40	4.118e-37
CHARAFE_BREAST_CANCER_LUMINAL_VS_MESENCHYMAL_UP	GATA3_UP	448	1412	104	1.6e-39	2.74533e-36
DOANE_BREAST_CANCER_ESR1_UP	GATA3_UP	111	1412	53	2e-38	2.94143e-35
SMID_BREAST_CANCER_RELAPSE_IN_BRAIN_DN	GATA3_UP	83	1412	38	4.6e-27	5.91962e-24
YANG_BREAST_CANCER_ESR1_UP	GATA3_UP	36	1412	26	4e-26	4.57556e-23
GOZGIT_ESR1_TARGETS_DN	GATA3_UP	762	1412	107	2.6e-21	2.6767e-18
SMID_BREAST_CANCER_RELAPSE_IN_BONE_UP	GATA3_UP	96	1412	35	4.9e-21	4.58595e-18
LIM_MAMMARY_STEM_CELL_DN	GATA3_UP	428	1412	71	2.1e-18	1.80163e-15
CREIGHTON_ENDOCRINE_THERAPY_RESISTANCE_1	GATA3_UP	524	1412	79	8.1e-18	6.41458e-15
DODD_NASOPHARYNGEAL_CARCINOMA_UP	GATA3_UP	1773	1412	176	1.6e-17	1.17657e-14
FARMER_BREAST_CANCER_APOCRINE_VS_LUMINAL	GATA3_UP	326	1412	59	2.5e-17	1.71583e-14
CHARAFE_BREAST_CANCER_LUMINAL_VS_BASAL_UP	Lck_DOWN	376	326	26	7.3e-13	7.51535e-09
VANTVEER_BREAST_CANCER_ESR1_UP	Lck_DOWN	167	326	14	1.4e-08	7.2065e-05
SMID_BREAST_CANCER_BASAL_DN	Lck_DOWN	693	326	26	3e-07	0.0010295
CHARAFE_BREAST_CANCER_LUMINAL_VS_MESENCHYMAL_UP	Lck_DOWN	448	326	20	5.1e-07	0.00131261
SMID_BREAST_CANCER_RELAPSE_IN_BRAIN_DN	Lck_DOWN	83	326	9	6.5e-07	0.00133835
WAMUNYOKOLI_OVARIAN_CANCER_GRADES_1_2_UP	Lck_DOWN	137	326	11	7.9e-07	0.00135551
SMID_BREAST_CANCER_LUMINAL_B_UP	Lck_DOWN	169	326	12	9.4e-07	0.00138247
TBK1.DF_DN	Lck_DOWN	287	326	15	2.1e-06	0.00270244
PEREZ_TP53_TARGETS	Lck_DOWN	1159	326	33	3.7e-06	0.00423239
MODULE_139	Lck_DOWN	79	326	8	4.6e-06	0.0047357
DOANE_BREAST_CANCER_ESR1_UP	Lck_DOWN	111	326	9	7.4e-06	0.00692573
SMID_BREAST_CANCER_RELAPSE_IN_BONE_UP	Lck_DOWN	96	326	8	2e-05	0.0166304
COLDREN_GEFITINIB_RESISTANCE_DN	Lck_DOWN	229	326	12	2.1e-05	0.0166304
GSE26669_CD4_VS_CD8_TCELL_IN_MLR_COSTIM_BLOCK_DN	Lck_DOWN	200	326	11	3e-05	0.02059
TTGCACT,MIR-130A,MIR-301,MIR-130B	Lck_DOWN	403	326	16	3e-05	0.02059
SMID_BREAST_CANCER_NORMAL_LIKE_UP	Lck_UP	475	997	172	2.8e-125	2.8826e-121
MODULE_84	Lck_UP	549	997	170	8.7e-111	4.47832e-107
SMID_BREAST_CANCER_LUMINAL_B_DN	Lck_UP	562	997	161	7.5e-99	2.57375e-95
WALLACE_PROSTATE_CANCER_RACE_UP	Lck_UP	298	997	119	7.3e-92	1.87884e-88
MODULE_46	Lck_UP	394	997	131	3e-89	6.177e-86
MODULE_75	Lck_UP	398	997	131	1.3e-88	2.23058e-85
POOLA_INVASIVE_BREAST_CANCER_UP	Lck_UP	287	997	111	8.4e-84	1.2354e-80
MCLACHLAN_DENTAL_CARIES_UP	Lck_UP	252	997	103	1.2e-80	1.54425e-77
MODULE_45	Lck_UP	583	997	146	1.7e-80	1.94461e-77
MCLACHLAN_DENTAL_CARIES_DN	Lck_UP	244	997	91	5.5e-67	5.66225e-64
REACTOME_IMMUNE_SYSTEM	Lck_UP	907	997	156	1.5e-61	1.40386e-58
CHEN_METABOLIC_SYNDROM_NETWORK	Lck_UP	1210	997	175	1.1e-57	9.43708e-55
MODULE_64	Lck_UP	517	997	115	3.3e-57	2.61335e-54
MODULE_44	Lck_UP	327	997	92	2.7e-55	1.98546e-52
IMMUNE_SYSTEM_PROCESS	Lck_UP	332	997	91	1.3e-53	8.92233e-51
VANTVEER_BREAST_CANCER_ESR1_UP	Notch1_DOWN	167	252	28	3.4e-27	3.5003e-23
SMID_BREAST_CANCER_LUMINAL_B_UP	Notch1_DOWN	169	252	23	2.2e-20	1.13245e-16
SMID_BREAST_CANCER_BASAL_DN	Notch1_DOWN	693	252	39	1.1e-19	3.77483e-16
DOANE_BREAST_CANCER_ESR1_UP	Notch1_DOWN	111	252	17	2.9e-16	7.46387e-13
FARMER_BREAST_CANCER_BASAL_VS_LULMINAL	Notch1_DOWN	329	252	24	6.5e-15	1.33835e-11
YANG_BREAST_CANCER_ESR1_UP	Notch1_DOWN	36	252	11	1.6e-14	2.74533e-11
FARMER_BREAST_CANCER_APOCRINE_VS_LUMINAL	Notch1_DOWN	326	252	21	3.7e-12	5.44164e-09
SMID_BREAST_CANCER_RELAPSE_IN_BONE_UP	Notch1_DOWN	96	252	13	5e-12	6.43438e-09
GOZGIT_ESR1_TARGETS_DN	Notch1_DOWN	762	252	30	2.4e-11	2.74533e-08
CHARAFE_BREAST_CANCER_LUMINAL_VS_BASAL_UP	Notch1_DOWN	376	252	21	5.5e-11	5.66225e-08
CREIGHTON_ENDOCRINE_THERAPY_RESISTANCE_4	Notch1_DOWN	302	252	17	3.5e-09	3.27568e-06
MOSERLE_IFNA_RESPONSE	Notch1_DOWN	31	252	7	1.1e-08	9.43708e-06
CREIGHTON_ENDOCRINE_THERAPY_RESISTANCE_1	Notch1_DOWN	524	252	21	2.1e-08	1.66304e-05
LIEN_BREAST_CARCINOMA_METAPLASTIC_VS_DUCTAL_DN	Notch1_DOWN	114	252	10	1.1e-07	7.54967e-05
MASSARWEH_TAMOXIFEN_RESISTANCE_DN	Notch1_DOWN	253	252	14	1.1e-07	7.54967e-05
SMID_BREAST_CANCER_BASAL_UP	Notch1_UP	646	117	16	1.7e-08	9.2655e-05
SMID_BREAST_CANCER_LUMINAL_B_DN	Notch1_UP	562	117	15	1.8e-08	9.2655e-05
ACEVEDO_FGFR1_TARGETS_IN_PROSTATE_CANCER_MODEL_UP	Notch1_UP	289	117	9	4.3e-06	0.0147562
VANTVEER_BREAST_CANCER_ESR1_DN	Notch1_UP	239	117	8	8.9e-06	0.0229064
NUYTTEN_NIPP1_TARGETS_DN	Notch1_UP	848	117	14	1.6e-05	0.032944
MEK_UP.V1_UP	Notch1_UP	196	117	7	2.2e-05	0.0367679
GSE3982_CENT_MEMORY_CD4_TCELL_VS_TH2_DN	Notch1_UP	200	117	7	2.5e-05	0.0367679
V$STAT5A_02	Notch1_UP	141	117	6	3.3e-05	0.0400361
MANALO_HYPOXIA_DN	Notch1_UP	289	117	8	3.5e-05	0.0400361
MODULE_55	Notch1_UP	833	117	13	5.8e-05	0.0506171
SYNAPTOGENESIS	Notch1_UP	18	117	3	5.9e-05	0.0506171
PANGAS_TUMOR_SUPPRESSION_BY_SMAD1_AND_SMAD5_DN	Notch1_UP	157	117	6	5.9e-05	0.0506171
V$HMGIY_Q6	Notch1_UP	248	117	7	9.7e-05	0.0768165
SYNAPSE_ORGANIZATION_AND_BIOGENESIS	Notch1_UP	23	117	3	0.00013	0.0955964
LEE_NEURAL_CREST_STEM_CELL_DN	Notch1_UP	118	117	5	0.00015	0.10295
SMID_BREAST_CANCER_BASAL_DN	Syk_DOWN	693	236	30	4.1e-13	4.22095e-09
BOQUEST_STEM_CELL_UP	Syk_DOWN	260	236	16	1.1e-09	5.66225e-06
WANG_SMARCE1_TARGETS_UP	Syk_DOWN	279	236	15	2.3e-08	7.89283e-05
DELYS_THYROID_CANCER_DN	Syk_DOWN	232	236	13	1.2e-07	0.000291692
EGFR_UP.V1_DN	Syk_DOWN	196	236	12	1.5e-07	0.000291692
REACTOME_PACKAGING_OF_TELOMERE_ENDS	Syk_DOWN	48	236	7	1.7e-07	0.000291692
MODULE_100	Syk_DOWN	544	236	19	2.9e-07	0.000380915
MODULE_137	Syk_DOWN	546	236	19	3.1e-07	0.000380915
MODULE_66	Syk_DOWN	552	236	19	3.7e-07	0.000380915
RODRIGUES_THYROID_CARCINOMA_POORLY_DIFFERENTIATED_DN	Syk_DOWN	786	236	23	3.7e-07	0.000380915
CTTTGA_V$LEF1_Q2	Syk_DOWN	1223	236	29	8.4e-07	0.000735357
TGGAAA_V$NFAT_Q4_01	Syk_DOWN	1892	236	38	9.1e-07	0.000735357
REACTOME_RNA_POL_I_PROMOTER_OPENING	Syk_DOWN	61	236	7	9.4e-07	0.000735357
HOXA9_DN.V1_DN	Syk_DOWN	193	236	11	1e-06	0.000735357
SCHAEFFER_PROSTATE_DEVELOPMENT_48HR_DN	Syk_DOWN	428	236	16	1.1e-06	0.000754967
MODULE_46	Syk_UP	394	570	88	1.5e-64	1.54425e-60
SMID_BREAST_CANCER_NORMAL_LIKE_UP	Syk_UP	475	570	93	8.9e-63	4.58127e-59
MODULE_84	Syk_UP	549	570	98	3e-62	1.0295e-58
MODULE_75	Syk_UP	398	570	85	1.3e-60	3.34587e-57
WALLACE_PROSTATE_CANCER_RACE_UP	Syk_UP	298	570	73	1.5e-56	3.0885e-53
MCLACHLAN_DENTAL_CARIES_UP	Syk_UP	252	570	66	3.3e-53	5.66225e-50
POOLA_INVASIVE_BREAST_CANCER_UP	Syk_UP	287	570	68	1.2e-51	1.76486e-48
MODULE_45	Syk_UP	583	570	87	1.7e-48	2.18769e-45
IMMUNE_SYSTEM_PROCESS	Syk_UP	332	570	66	6.9e-45	7.89283e-42
REACTOME_IMMUNE_SYSTEM	Syk_UP	907	570	100	1.2e-43	1.2354e-40
IMMUNE_RESPONSE	Syk_UP	235	570	56	9.7e-43	9.07832e-40
SMID_BREAST_CANCER_LUMINAL_B_DN	Syk_UP	562	570	79	4.9e-42	4.20379e-39
MCLACHLAN_DENTAL_CARIES_DN	Syk_UP	244	570	56	9e-42	7.12731e-39
MODULE_64	Syk_UP	517	570	69	3e-35	2.20607e-32
QI_PLASMACYTOMA_UP	Syk_UP	259	570	51	1.3e-34	8.92233e-32
